# Supplementary material for: Quorum Sensing in Streptococcus mutans Regulates Production of Tryglysin, a Novel RaS-RiPP Antimicrobial Compound
Source: mBio. 2021 Mar 16;12(2):e02688-20. doi: 10.1128/mBio.02688-20 (PMC8092268; doi:10.1128/mBio.02688-20)
Supplement: DATA SET S1 [file mBio.02688-20-sd001.xlsx]

## Sheet: ΔpdrA vs. UA159 
Differential expression analysis of ΔpdrA vs. wild-type UA159 (WT UA159) by RNA-seq.
#ID	Locus Name	Locus Tag (SMU #)	ΔpdrA/WT_UA159 : log2FC	ΔpdrA/WT_UA159 : logCPM	ΔpdrA/WT_UA159 : PValue	ΔpdrA/WT_UA159 : Qvalue	ΔpdrA/WT_UA159: -Log10 Q value
gene1414	SMU_1509 (pdrA)	SMU_1509	-9.13138	2.73007	3.85928e-55	7.76488e-53	52.1099
gene1413	SMU_1508c (wgkB)	SMU_1508c	-3.69733	6.40078	1.8616e-160	3.74554e-157	156.426
gene1412	SMU_1507c (wgkC)	SMU_1507c	-3.61578	4.26512	8.6547e-24	3.48265e-22	21.4581
gene1409	SMU_1504c (wgkE)	SMU_1504c	-3.59565	3.66579	4.47543e-74	1.50076e-71	70.8237
gene1411	SMU_1506c (wgkD)	SMU_1506c	-3.29231	5.9044	5.00158e-42	6.28948e-40	39.2014
gene608	comEA	SMU_625	-3.25794	9.23649	9.74983e-31	7.00595e-29	28.1545
gene492	comF	SMU_498	-3.22957	8.07175	1.36648e-24	5.8497e-23	22.2329
gene1865	SMU_1982c	SMU_1982c	-3.14317	9.11578	1.90413e-17	5.24809e-16	15.28
gene609	SMU_626	SMU_626	-3.12785	10.5429	1.3793e-22	5.04575e-21	20.2971
gene1319	SMU_1399	SMU_1399	-3.12509	-2.00466	0.000257912	0.00125951	2.8998
gene1850	ssb2	SMU_1967	-3.1011	9.66521	5.51717e-23	2.09444e-21	20.6789
gene1869	comYA	SMU_1987	-3.09286	11.084	2.16299e-27	1.1762e-25	24.9295
gene493	SMU_499	SMU_499	-3.0192	7.20911	3.87164e-26	1.8547e-24	23.7317
gene1240	SMU_1310	SMU_1310	-3.00669	-3.63394	0.010918	0.0316268	1.49995
gene1863	SMU_1980c	SMU_1980c	-3.00573	9.54183	2.02318e-21	6.78438e-20	19.1685
gene1867	comYC	SMU_1984	-2.95266	7.78266	3.42501e-16	7.92082e-15	14.1012
gene499	SMU_505	SMU_505	-2.89078	8.87004	6.38977e-41	7.56248e-39	38.1213
gene1002	radC	SMU_1055	-2.88525	7.69079	2.50604e-22	8.84587e-21	20.0533
gene951	smf	SMU_1001	-2.88107	8.36482	6.41731e-18	1.84452e-16	15.7341
gene1849	SMU_1966c	SMU_1966c	-2.87191	6.90053	2.00147e-31	1.6779e-29	28.7752
gene1868	comYB	SMU_1985	-2.84013	10.3875	8.49676e-16	1.81867e-14	13.7402
gene888	SMU_934	SMU_934	-2.82311	7.04775	5.62435e-66	1.6166e-63	62.7914
gene627	SMU_644	SMU_644	-2.81759	7.32948	2.00553e-23	7.75985e-22	21.1101
gene1862	SMU_1979c	SMU_1979c	-2.79658	10.6011	3.59051e-19	1.1114e-17	16.9541
gene1847	SMU_1964c	SMU_1964c	-2.77182	6.15009	9.79607e-27	4.80724e-25	24.3181
gene1866	comYD	SMU_1983	-2.76254	8.73478	5.11571e-15	9.89693e-14	13.0045
gene887	SMU_933	SMU_933	-2.75806	6.79782	1.48087e-87	9.93172e-85	84.003
gene1848	SMU_1965c	SMU_1965c	-2.75458	6.98615	1.17498e-28	7.1638e-27	26.1449
gene1864	SMU_1981c	SMU_1981c	-2.75242	8.83569	2.1814e-14	4.14054e-13	12.3829
gene1299	SMU_1378	SMU_1378	-2.71771	0.736326	3.96953e-16	8.91154e-15	14.05
gene890	SMU_936	SMU_936	-2.70419	6.92773	9.76534e-128	9.82394e-125	124.008
gene914	SMU_961	SMU_961	-2.69326	6.01498	9.39252e-49	1.45367e-46	45.8375
gene889	SMU_935	SMU_935	-2.68812	6.55517	3.20042e-57	7.15472e-55	54.1454
gene886	SMU_932	SMU_932	-2.64544	6.41151	1.38031e-58	3.47147e-56	55.4595
gene915	SMU_962	SMU_962	-2.62924	7.37887	5.80037e-82	2.91758e-79	78.535
gene1846	SMU_1963c	SMU_1963c	-2.62143	7.22717	3.44432e-52	6.29997e-50	49.2007
gene811	SMU_847c	SMU_847c	-2.61134	0.305356	0.0178615	0.048109	1.31777
gene1284	SMU_1359	SMU_1359	-2.5969	-4.46374	0.508744	0.628743	0.201527
gene1784	SMU_1893c	SMU_1893c	-2.59388	-4.46445	0.508744	0.628743	0.201527
gene32	SMU_t15	SMU_t15	-2.57383	-4.4693	0.508744	0.628743	0.201527
gene234	SMU_217c	SMU_217c	-2.56066	6.69003	2.23132e-46	2.99294e-44	43.5239
gene1968	cinA	SMU_2086	-2.55925	10.5324	3.89494e-30	2.70228e-28	27.5683
gene1296	SMU_1374	SMU_1374	-2.51451	0.697659	8.82294e-14	1.58498e-12	11.8
gene801	SMU_836	SMU_836	-2.50551	10.1119	1.4849e-13	2.64391e-12	11.5778
gene634	SMU_651c	SMU_651c	-2.495	4.4618	2.14177e-51	3.59104e-49	48.4448
gene500	SMU_506	SMU_506	-2.47447	8.51826	5.75034e-29	3.61552e-27	26.4418
gene635	SMU_652c	SMU_652c	-2.46748	3.34638	1.47736e-31	1.29237e-29	28.8886
ORF2	wgkA	wgkA	-2.43775	-2.27616	0.0318338	0.0760743	1.11876
gene1282	SMU_1357	SMU_1357	-2.43044	-3.19649	0.0368357	0.0859784	1.06561
gene1861	ackA	SMU_1978	-2.41634	11.1457	1.69869e-27	9.76502e-26	25.0103
gene738	SMU_769	SMU_769	-2.39371	7.12701	2.4661e-33	2.36276e-31	30.6266
gene1283	SMU_1358	SMU_1358	-2.38111	-2.35528	0.0272888	0.0672033	1.17261
gene952	topA	SMU_1002	-2.37749	10.2118	7.41389e-27	3.72919e-25	24.4284
gene628	pepB/pepF	SMU_645	-2.3472	8.36544	2.35304e-29	1.57811e-27	26.8019
gene802	SMU_837	SMU_837	-2.31415	9.74074	6.38913e-14	1.16863e-12	11.9323
gene1845	SMU_1961c	SMU_1961c	-2.2948	4.71246	2.88679e-31	2.23393e-29	28.6509
gene501	SMU_507	SMU_507	-2.27183	5.28033	5.60853e-35	5.64218e-33	32.2486
gene629	SMU_646	SMU_646	-2.26338	7.14644	1.03213e-37	1.12822e-35	34.9476
gene1716	SMU_1813	SMU_1813	-2.25557	-3.24346	0.0103243	0.0301487	1.52073
gene953	gid	SMU_1003	-2.21611	9.30316	2.54573e-27	1.3479e-25	24.8703
gene636	SMU_653c	SMU_653c	-2.2117	3.04396	2.57892e-29	1.6738e-27	26.7763
gene995	SMU_1047c	SMU_1047c	-2.19995	2.22598	0.000114216	0.000603155	3.21957
gene425	SMU_423	SMU_423	-2.19587	4.9656	3.15566e-18	9.33704e-17	16.0298
gene531	SMU_539c	SMU_539c	-2.19329	4.33268	3.17788e-13	5.46487e-12	11.2624
ORF1	shp	shp	-2.19143	-1.14186	0.00282416	0.0101468	1.99367
gene140	SMU_132	SMU_132	-2.19022	8.36129	3.85087e-16	8.80448e-15	14.0553
gene117	SMU_t20	SMU_t20	-2.15243	0.0571999	0.0246883	0.0624815	1.20425
gene1797	SMU_1907	SMU_1907	-2.14152	-2.52371	0.0321209	0.0765726	1.11593
gene1794	SMU_1904c	SMU_1904c	-2.13463	8.61998	6.63803e-14	1.20322e-12	11.9197
gene1339	pdhC	SMU_1421	-2.10604	2.78138	3.15842e-15	6.35474e-14	13.1969
gene1967	recA	SMU_2085	-2.09523	10.5737	1.06541e-37	1.12822e-35	34.9476
gene485	pflC	SMU_490	-2.09476	5.51688	1.29463e-31	1.184e-29	28.9266
gene502	SMU_508	SMU_508	-2.07665	5.63214	1.27266e-25	5.81954e-24	23.2351
gene1806	comE	SMU_1917	-2.07383	8.28083	8.58031e-31	6.39392e-29	28.1942
gene155	SMU_150	SMU_150	-2.06558	4.51806	7.54677e-19	2.30062e-17	16.6382
gene610	SMU_627	SMU_627	-2.03046	9.0384	7.40594e-16	1.60223e-14	13.7953
gene1342	pdhD	SMU_1424	-2.0272	2.12799	4.50651e-20	1.41673e-18	17.8487
gene741	gbpD	SMU_772	-2.01628	8.16882	4.82719e-15	9.42942e-14	13.0255
gene139	lplA	SMU_131	-2.00268	9.23217	3.60001e-15	7.1172e-14	13.1477
gene1670	SMU_t51	SMU_t51	-2.00027	-1.38538	0.0183757	0.0490003	1.3098
gene1964	SMU_2081	SMU_2081	-1.98827	-0.0470857	0.0694793	0.142942	0.84484
gene158	SMU_153	SMU_153	-1.97003	4.24437	2.57676e-12	4.11464e-11	10.3857
gene1805	comD	SMU_1916	-1.92322	8.40358	1.17752e-21	4.01555e-20	19.3963
gene1340	pdhB	SMU_1422	-1.87895	2.06283	4.73288e-13	8.00214e-12	11.0968
gene1795	SMU_1905c	SMU_1905c	-1.86988	6.06125	1.75337e-10	2.29076e-09	8.64002
gene885	SMU_930c	SMU_930c	-1.86694	3.25906	7.55729e-23	2.81579e-21	20.5504
gene669	SMU_687c	SMU_687c	-1.86594	-2.82748	0.0100614	0.0296825	1.5275
gene721	SMU_748	SMU_748	-1.86529	-2.80327	0.0131714	0.0373778	1.42739
gene357	SMU_352	SMU_352	-1.81339	7.92806	2.51465e-31	2.02379e-29	28.6938
gene360	SMU_355	SMU_355	-1.79861	8.72713	6.99186e-26	3.27154e-24	23.4852
gene1942	SMU_2057c	SMU_2057c	-1.79367	6.28054	8.02969e-18	2.24385e-16	15.649
gene1844	SMU_1960c	SMU_1960c	-1.78426	4.64253	1.29072e-11	1.90951e-10	9.71908
gene233	SMU_216c	SMU_216c	-1.76396	5.81199	1.41097e-06	1.12209e-05	4.94997
gene156	SMU_151	SMU_151	-1.75727	4.5875	7.01609e-12	1.08587e-10	9.96422
gene359	SMU_354	SMU_354	-1.73421	9.09736	3.02557e-27	1.56088e-25	24.8066
gene1799	SMU_1909c	SMU_1909c	-1.72553	8.2209	3.47095e-07	3.06163e-06	5.51405
gene1796	SMU_1906c	SMU_1906c	-1.71498	8.04266	1.45465e-11	2.12084e-10	9.67349
gene358	SMU_353	SMU_353	-1.70958	7.78074	1.86665e-27	1.04325e-25	24.9816
gene232	SMU_215c	SMU_215c	-1.68247	5.12895	2.80885e-21	9.26459e-20	19.0332
gene1793	SMU_1903c	SMU_1903c	-1.68117	5.79886	1.94064e-06	1.50756e-05	4.82173
gene1803	SMU_1914c	SMU_1914c	-1.67488	8.81367	1.39041e-11	2.04197e-10	9.68995
gene105	SMU_94c	SMU_94c	-1.66136	-2.94654	0.0170524	0.0464898	1.33264
gene138	adhD	SMU_130	-1.65	10.0954	1.54967e-10	2.07863e-09	8.68222
gene1091	SMU_1150	SMU_1150	-1.64907	-0.0238895	2.32096e-06	1.78235e-05	4.74901
gene1341	pdhA	SMU_1423	-1.63779	2.24226	6.0387e-14	1.11467e-12	11.9529
gene912	SMU_959c	SMU_959c	-1.61012	-1.03356	0.0384784	0.0890892	1.05017
gene230	SMU_213c	SMU_213c	-1.60081	4.92697	4.42312e-08	4.3839e-07	6.35814
gene157	SMU_152	SMU_152	-1.59788	4.83262	1.06088e-10	1.46198e-09	8.83506
gene1792	SMU_1902c	SMU_1902c	-1.59699	5.94653	0.000116451	0.000610152	3.21456
gene519	SMU_527	SMU_527	-1.58205	4.47994	1.37785e-16	3.38077e-15	14.471
gene1922	SMU_t61	SMU_t61	-1.58081	-0.186031	0.0718351	0.147032	0.832589
gene142	SMU_134	SMU_134	-1.57277	2.89829	3.60812e-15	7.1172e-14	13.1477
gene1408	SMU_1502c	SMU_1502c	-1.55007	4.55255	2.18509e-20	6.9784e-19	18.1562
gene1320	SMU_1400c	SMU_1400c	-1.54856	5.91072	1.39778e-23	5.51439e-22	21.2585
gene1715	SMU_1812	SMU_1812	-1.53779	-1.12666	0.0058451	0.0186672	1.72892
gene1800	SMU_1910c	SMU_1910c	-1.52194	8.35463	1.54381e-07	1.43141e-06	5.84424
gene231	SMU_214c	SMU_214c	-1.51547	4.99061	1.09161e-05	7.29674e-05	4.13687
gene826	SMU_862	SMU_862	-1.49526	7.81811	8.05966e-22	2.79587e-20	19.5535
gene1843	SMU_1958c	SMU_1958c	-1.48095	5.32819	8.26146e-08	7.87775e-07	6.1036
gene675	SMU_694c	SMU_694c	-1.48085	-1.26988	0.00688563	0.0214125	1.66933
gene1292	SMU_1369	SMU_1369	-1.4618	-1.14544	0.000192245	0.00096218	3.01674
gene494	SMU_500	SMU_500	-1.46067	7.86882	1.66119e-24	6.96314e-23	22.1572
gene736	SMU_767	SMU_767	-1.45381	-3.88992	0.321717	0.451558	0.345287
gene1364	aldB	SMU_1451	-1.45175	7.49218	1.45941e-15	3.05868e-14	13.5145
gene2037	SMU_t65	SMU_t65	-1.45028	-3.01736	0.0786269	0.157254	0.803399
gene361	purR	SMU_356	-1.44472	6.7865	5.02948e-18	1.46657e-16	15.8337
gene228	SMU_211c	SMU_211c	-1.4331	6.07095	6.45344e-13	1.06429e-11	10.9729
gene624	SMU_641	SMU_641	-1.43118	5.88862	3.15804e-15	6.35474e-14	13.1969
gene275	SMU_261c	SMU_261c	-1.39534	3.26193	4.16392e-06	3.04647e-05	4.5162
gene120	SMU_109	SMU_109	-1.38652	4.6922	1.60427e-10	2.13761e-09	8.67007
gene803	gshR	SMU_838	-1.38347	8.65249	2.46807e-13	4.28083e-12	11.3685
gene1090	SMU_1149	SMU_1149	-1.38201	-0.265127	1.8655e-05	0.000121077	3.91694
gene827	SMU_863	SMU_863	-1.37923	7.35641	7.29967e-12	1.12114e-10	9.95034
gene1802	SMU_1913c	SMU_1913c	-1.37601	8.18904	0.0001162	0.000610152	3.21456
gene759	SMU_791c	SMU_791c	-1.37184	-0.690864	0.00572408	0.0183389	1.73663
gene1291	SMU_1368	SMU_1368	-1.35538	-1.35416	0.0039274	0.0134615	1.87091
gene1017	SMU_1070c	SMU_1070c	-1.35188	4.9214	2.14967e-08	2.25267e-07	6.6473
gene828	SMU_864	SMU_864	-1.33738	7.99122	5.40574e-12	8.43128e-11	10.0741
gene1798	SMU_1908c	SMU_1908c	-1.30638	6.05251	0.00110032	0.0044997	2.34682
gene893	SMU_939	SMU_939	-1.29955	6.46062	2.22961e-25	9.75212e-24	23.0109
gene288	SMU_276c	SMU_276c	-1.29107	-3.95299	0.325252	0.454172	0.342779
gene626	SMU_643	SMU_643	-1.27745	5.28681	3.08586e-08	3.18398e-07	6.49703
gene211	SMU_193c	SMU_193c	-1.25679	4.36544	4.87162e-06	3.52579e-05	4.45274
gene521	SMU_529	SMU_529	-1.23414	1.34971	5.24885e-05	0.000304343	3.51664
gene131	dinF	SMU_121	-1.23274	1.44074	9.84664e-07	8.0863e-06	5.09225
gene119	SMU_108	SMU_108	-1.23013	0.405312	0.00267069	0.0096298	2.01638
gene625	SMU_642	SMU_642	-1.22626	3.22566	0.000164048	0.000829308	3.08128
gene892	SMU_938	SMU_938	-1.22584	6.39255	1.15656e-20	3.75322e-19	18.4256
gene1842	SMU_1957	SMU_1957	-1.21333	5.43535	0.000141687	0.000727229	3.13833
gene1096	SMU_1155	SMU_1155	-1.21329	-1.84682	0.0483735	0.107189	0.969851
gene622	SMU_639	SMU_639	-1.20793	5.4407	3.59272e-13	6.1259e-12	11.2128
gene1966	SMU_2084c	SMU_2084c	-1.20723	9.20568	4.36154e-11	6.17987e-10	9.20902
gene137	adhC	SMU_129	-1.19969	9.46372	1.24862e-05	8.2639e-05	4.08282
gene222	SMU_205c	SMU_205c	-1.19779	7.37935	1.45692e-05	9.5795e-05	4.01866
gene210	SMU_191c	SMU_191c	-1.19217	6.0524	2.08571e-05	0.000131964	3.87954
gene1879	comX1	SMU_1997c	-1.1851	6.83792	4.18382e-09	4.62519e-08	7.33487
gene186	sloA	SMU_182	-1.18296	3.57647	7.13107e-10	8.91163e-09	8.05004
gene218	SMU_200c	SMU_200c	-1.18126	5.31573	3.47219e-08	3.52822e-07	6.45244
gene891	SMU_937	SMU_937	-1.17881	6.18963	9.09166e-16	1.92552e-14	13.7155
gene467	SMU_470	SMU_470	-1.17691	3.01721	1.03977e-06	8.50411e-06	5.07037
gene1801	SMU_1912c	SMU_1912c	-1.1607	6.31238	0.0138206	0.038681	1.4125
gene78	ruvB	SMU_64	-1.15366	7.73775	2.44138e-22	8.77154e-21	20.0569
gene1568	metB	SMU_1675	-1.14875	5.88202	1.48605e-11	2.15103e-10	9.66735
gene459	SMU_461	SMU_461	-1.13515	6.1267	9.52747e-17	2.39616e-15	14.6205
gene355	SMU_t35	SMU_t35	-1.1333	-1.36689	0.335546	0.464318	0.333184
gene774	SMU_807	SMU_807	-1.12456	5.44526	9.01944e-17	2.2971e-15	14.6388
gene490	cysK	SMU_496	-1.11713	7.38188	6.57426e-18	1.86302e-16	15.7298
gene1058	SMU_1116c	SMU_1116c	-1.09974	8.59429	2.31931e-14	4.36117e-13	12.3604
gene80	SMU_66	SMU_66	-1.09058	6.91283	4.65853e-11	6.509e-10	9.18649
gene1088	SMU_1147c	SMU_1147c	-1.09007	0.0694071	0.0175196	0.0475061	1.32325
gene79	SMU_65	SMU_65	-1.08977	6.74592	6.35541e-16	1.3899e-14	13.857
gene458	SMU_460	SMU_460	-1.07761	5.96943	1.14006e-16	2.83184e-15	14.5479
gene1365	alsS	SMU_1452	-1.07033	8.09853	8.86349e-09	9.63964e-08	7.01594
gene1215	SMU_1284c	SMU_1284c	-1.06689	3.95099	1.04034e-07	9.73563e-07	6.01164
gene229	SMU_212c	SMU_212c	-1.06511	4.25885	0.000479577	0.00215382	2.66679
gene1915	SMU_2027	SMU_2027	-1.06443	6.68345	4.40535e-06	3.21144e-05	4.4933
gene1015	SMU_1068c	SMU_1068c	-1.06347	6.3761	1.6815e-07	1.53085e-06	5.81507
gene992	SMU_1044c	SMU_1044c	-1.05116	7.10676	3.98628e-16	8.91154e-15	14.05
gene277	SMU_263	SMU_263	-1.05042	0.368313	0.0112482	0.0323283	1.49042
gene1965	SMU_2083c	SMU_2083c	-1.03285	7.59759	1.92824e-05	0.000123681	3.9077
gene279	arcC	SMU_265	-1.0242	0.140767	0.000487838	0.00218489	2.66057
gene75	SMU_60	SMU_60	-1.02172	3.91336	3.35325e-07	2.97213e-06	5.52693
gene1016	SMU_1069c	SMU_1069c	-1.00873	4.77404	0.000389455	0.001789	2.74739
gene329	SMU_325	SMU_325	-1.00799	5.08432	1.96516e-09	2.33959e-08	7.63086
gene907	SMU_954	SMU_954	-0.995775	3.60077	7.01456e-07	5.88054e-06	5.23058
gene905	SMU_952	SMU_952	-0.994844	5.95862	1.16521e-11	1.74956e-10	9.75707
gene621	SMU_638	SMU_638	-0.992763	5.78051	1.09897e-10	1.50417e-09	8.8227
gene1343	clpB	SMU_1425	-0.991267	4.34516	4.47078e-11	6.29035e-10	9.20132
gene1089	SMU_1148	SMU_1148	-0.989904	-0.253753	0.00507146	0.0165766	1.78051
gene457	SMU_459	SMU_459	-0.98833	5.79399	5.35143e-12	8.41177e-11	10.0751
gene1193	SMU_1259	SMU_1259	-0.988283	-1.163	0.0494007	0.108746	0.963585
gene477	sunL	SMU_482	-0.983133	7.03744	1.11066e-12	1.80214e-11	10.7442
gene1131	SMU_1193	SMU_1193	-0.979684	4.93222	3.79036e-05	0.00022833	3.64144
gene1257	SMU_1330c	SMU_1330c	-0.976183	0.36125	0.00289322	0.0103579	1.98473
gene214	SMU_196c	SMU_196c	-0.962918	7.18545	2.18635e-16	5.23682e-15	14.2809
gene278	SMU_264	SMU_264	-0.957675	0.199477	0.000714801	0.00303413	2.51797
gene206	SMU_t30	SMU_t30	-0.946298	2.08312	0.101603	0.193218	0.713952
gene220	SMU_202c	SMU_202c	-0.944858	6.509	5.22162e-15	1.00056e-13	12.9998
gene432	SMU_432	SMU_432	-0.941812	2.27988	6.80624e-06	4.75492e-05	4.32286
gene81	SMU_67	SMU_67	-0.936979	8.71355	2.3111e-13	4.04341e-12	11.3933
gene1214	SMU_t40	SMU_t40	-0.936555	-0.336113	0.036174	0.084532	1.07298
gene725	SMU_753	SMU_753	-0.933404	6.6859	3.47536e-08	3.52822e-07	6.45244
gene1860	SMU_1977c	SMU_1977c	-0.929217	5.13638	2.34884e-09	2.69931e-08	7.56875
gene1133	SMU_1195	SMU_1195	-0.925601	5.94629	0.0016286	0.00631359	2.19972
gene994	SMU_1046c	SMU_1046c	-0.925022	7.02493	3.13542e-15	6.35474e-14	13.1969
gene1650	SMU_1752c	SMU_1752c	-0.919882	3.75573	0.000644208	0.00275776	2.55944
gene216	SMU_198c	SMU_198c	-0.916829	7.80408	1.72739e-07	1.56555e-06	5.80533
gene1841	SMU_1956c	SMU_1956c	-0.90661	3.86526	0.0179258	0.0481531	1.31738
gene227	SMU_210c	SMU_210c	-0.904163	5.84266	3.30528e-05	0.000203773	3.69085
gene82	SMU_68	SMU_68	-0.895021	5.68233	1.81592e-09	2.17478e-08	7.66258
gene1830	SMU_1942c	SMU_1942c	-0.890577	7.15155	1.32247e-06	1.06432e-05	4.97293
gene930	bglP	SMU_980	-0.882786	4.97655	8.41101e-10	1.03822e-08	7.98371
gene112	SMU_102	SMU_102	-0.878429	3.78784	4.52564e-08	4.46352e-07	6.35032
gene215	SMU_197c	SMU_197c	-0.875331	7.86945	5.32478e-12	8.41177e-11	10.0751
gene187	sloB	SMU_183	-0.868329	3.57547	7.94582e-05	0.000440413	3.35614
gene1755	SMU_1855	SMU_1855	-0.868143	5.02295	0.00362525	0.0127073	1.89595
gene1132	SMU_1194	SMU_1194	-0.867063	6.12067	1.99732e-09	2.36389e-08	7.62637
gene630	SMU_647	SMU_647	-0.865321	5.73195	8.87395e-12	1.35261e-10	9.86883
gene884	SMU_929c	SMU_929c	-0.863294	7.30128	1.83686e-08	1.94514e-07	6.71105
gene600	SMU_614	SMU_614	-0.862062	4.0332	9.07109e-05	0.000493271	3.30691
gene1258	SMU_1331c	SMU_1331c	-0.850847	2.24878	0.000323688	0.00153962	2.81259
gene1859	SMU_1976c	SMU_1976c	-0.848743	5.58409	1.60606e-09	1.93497e-08	7.71333
gene332	SMU_328	SMU_328	-0.845899	6.82235	2.41986e-15	5.01933e-14	13.2994
gene224	SMU_207c	SMU_207c	-0.845565	7.49926	6.06313e-13	1.00818e-11	10.9965
gene503	SMU_509	SMU_509	-0.84093	4.27366	1.24155e-08	1.32872e-07	6.87657
gene1761	SMU_1862	SMU_1862	-0.838626	0.730559	0.0112635	0.0323283	1.49042
gene1256	SMU_1329c	SMU_1329c	-0.836698	1.9072	3.43975e-05	0.000209087	3.67967
gene973	SMU_1024c	SMU_1024c	-0.834768	-2.71464	0.326	0.454364	0.342596
gene14	SMU_18	SMU_18	-0.828403	1.31765	0.206477	0.326341	0.486329
gene993	SMU_1045c	SMU_1045c	-0.827899	6.61402	1.20203e-08	1.2933e-07	6.8883
gene599	SMU_613	SMU_613	-0.821979	5.04803	8.78408e-06	6.01142e-05	4.22102
gene685	SMU_704c	SMU_704c	-0.816726	4.36604	0.000112061	0.000593332	3.2267
gene67	purK	SMU_51	-0.815195	6.34494	4.84111e-05	0.000282328	3.54925
gene69	SMU_53	SMU_53	-0.80834	4.21943	1.90981e-05	0.000123554	3.90814
gene776	SMU_811	SMU_811	-0.807569	3.48559	3.25759e-07	2.90012e-06	5.53758
gene1933	SMU_2048	SMU_2048	-0.80707	-1.4615	0.0766419	0.154358	0.811471
gene1014	SMU_1067c	SMU_1067c	-0.80229	6.349	0.0013617	0.00541452	2.26644
gene1750	pepP	SMU_1850	-0.802011	7.50736	4.47459e-10	5.66218e-09	8.24702
gene1943	SMU_2058	SMU_2058	-0.80135	3.34906	6.86776e-05	0.000385976	3.41344
gene338	SMU_334	SMU_334	-0.795902	7.77174	0.000334067	0.00158524	2.7999
gene225	SMU_208c	SMU_208c	-0.792566	8.38981	1.50353e-09	1.82235e-08	7.73937
gene984	SMU_1036	SMU_1036	-0.790335	1.18704	0.000316469	0.00151262	2.82027
gene983	glrA	SMU_1035	-0.78859	1.94472	0.000364663	0.00169839	2.76996
gene991	SMU_1043c	SMU_1043c	-0.779886	7.75657	5.66157e-06	3.99687e-05	4.39828
gene213	SMU_195c	SMU_195c	-0.778441	4.63979	1.35635e-05	8.94746e-05	4.0483
gene212	SMU_194c	SMU_194c	-0.776995	4.03215	1.34351e-06	1.07695e-05	4.9678
gene333	SMU_329	SMU_329	-0.776748	7.63279	3.14577e-10	4.05724e-09	8.39177
gene1567	metC	SMU_1674	-0.77592	6.43276	1.98013e-05	0.000126076	3.89937
gene431	SMU_431	SMU_431	-0.772518	2.34775	0.000160449	0.000815209	3.08873
gene880	SMU_925	SMU_925	-0.768882	5.76602	0.00021383	0.00105967	2.97483
gene217	SMU_199c	SMU_199c	-0.76651	5.13046	0.00142522	0.00561162	2.25091
gene1591	SMU_1702c	SMU_1702c	-0.764802	5.14177	8.15616e-05	0.000449595	3.34718
gene1463	pacL	SMU_1563	-0.762131	8.13537	1.994e-08	2.10048e-07	6.67768
gene104	SMU_93c	SMU_93c	-0.761012	-3.04062	0.33998	0.467879	0.329866
gene1385	SMU_1475c	SMU_1475c	-0.760817	6.48493	2.81276e-09	3.1616e-08	7.50009
gene614	SMU_631	SMU_631	-0.757646	4.5426	0.000279446	0.00135114	2.8693
gene136	adhB	SMU_128	-0.756563	9.0411	0.00131676	0.00524617	2.28016
gene339	SMU_335	SMU_335	-0.75568	7.43604	0.00214248	0.00799753	2.09704
gene1815	psaR	SMU_1926	-0.753479	4.19993	0.00394528	0.0134998	1.86967
gene330	SMU_326	SMU_326	-0.752689	4.66396	2.22684e-06	1.71663e-05	4.76532
gene1462	trk	SMU_1562	-0.748933	6.15928	2.16555e-05	0.000136159	3.86595
gene1461	trkB	SMU_1561	-0.745852	6.4248	1.43571e-06	1.13726e-05	4.94414
gene1384	SMU_1474c	SMU_1474c	-0.744075	7.00536	3.36663e-09	3.76314e-08	7.42445
gene775	uvrB	SMU_809	-0.742547	6.30785	1.16979e-07	1.08964e-06	5.96272
gene1135	SMU_1197	SMU_1197	-0.74011	4.73699	0.00126635	0.00507549	2.29452
gene1212	SMU_1280c	SMU_1280c	-0.739078	1.60479	0.00600665	0.0190321	1.72051
gene1749	comEB	SMU_1849	-0.736992	6.51329	3.64798e-08	3.65161e-07	6.43752
gene331	SMU_327	SMU_327	-0.735481	6.85872	3.14755e-08	3.23106e-07	6.49066
gene1087	SMU_1146c	SMU_1146c	-0.733605	3.06441	8.25111e-05	0.000452349	3.34453
gene1261	SMU_1335c	SMU_1335c	-0.73025	7.0372	9.49901e-08	8.93085e-07	6.04911
gene1451	SMU_1550c	SMU_1550c	-0.729648	2.1519	0.000540092	0.00237263	2.62477
gene226	SMU_209c	SMU_209c	-0.729106	6.14342	1.06708e-05	7.15657e-05	4.1453
gene1453	SMU_1552c	SMU_1552c	-0.728889	1.99378	0.000363533	0.00169839	2.76996
gene663	SMU_680	SMU_680	-0.728435	2.95496	0.000315468	0.00151262	2.82027
gene954	gtfB	SMU_1004	-0.728063	7.30467	3.48915e-10	4.47144e-09	8.34955
gene1541	SMU_1648c	SMU_1648c	-0.726285	1.14657	0.0170229	0.0464722	1.33281
gene223	SMU_206c	SMU_206c	-0.721647	6.10924	8.31878e-09	9.09641e-08	7.04113
gene556	SMU_566c	SMU_566c	-0.718184	0.00806857	0.082528	0.163915	0.78538
gene766	SMU_799c	SMU_799c	-0.718076	2.2806	0.00178815	0.00682685	2.16578
gene108	SMU_t19	SMU_t19	-0.714457	0.114825	0.0606951	0.128546	0.890942
gene719	SMU_746c	SMU_746c	-0.714126	7.0719	2.11976e-09	2.49413e-08	7.60308
gene110	SMU_100	SMU_100	-0.711517	2.35918	0.00157229	0.00610704	2.21417
gene113	SMU_103	SMU_103	-0.709689	2.95501	0.000788552	0.00331918	2.47897
gene1386	SMU_1476c	SMU_1476c	-0.709096	7.99323	1.72378e-10	2.26682e-09	8.64458
gene847	dexB	SMU_883	-0.707794	6.8479	2.46208e-09	2.79871e-08	7.55304
gene426	copY	SMU_424	-0.706959	4.67875	0.000266461	0.00129498	2.88774
gene219	SMU_201c	SMU_201c	-0.703504	6.79251	0.0021068	0.00787897	2.10353
gene111	SMU_101	SMU_101	-0.703495	3.48504	0.00170704	0.00656706	2.18263
gene103	SMU_92c	SMU_92c	-0.700101	-2.07089	0.182805	0.299027	0.524289
gene189	SMU_185	SMU_185	-0.696218	0.916982	0.0224299	0.0578577	1.23764
gene476	SMU_481	SMU_481	-0.685295	6.57121	5.82334e-08	5.7154e-07	6.24295
gene1809	pgdA	SMU_1920	-0.677945	8.34656	5.19919e-07	4.41383e-06	5.35518
gene664	SMU_681	SMU_681	-0.675681	2.54505	0.000155823	0.000795725	3.09924
gene1106	SMU_1166c	SMU_1166c	-0.675273	4.54439	0.000388477	0.00178859	2.74749
gene132	SMU_123	SMU_123	-0.670943	8.65291	4.11935e-05	0.000244488	3.61174
gene1383	SMU_1473c	SMU_1473c	-0.670498	7.03741	3.46063e-09	3.84684e-08	7.4149
gene1452	SMU_1551c	SMU_1551c	-0.666805	2.76098	0.000360474	0.00169839	2.76996
gene1985	SMU_2104a	SMU_2104a	-0.665726	7.18997	0.00333852	0.0118051	1.92793
gene729	SMU_757	SMU_757	-0.665726	7.29475	4.32013e-08	4.30302e-07	6.36623
gene1990	SMU_2109	SMU_2109	-0.663647	5.21798	9.64012e-05	0.000519998	3.284
gene1228	rl31	SMU_1298	-0.662669	8.321	0.00597566	0.0189638	1.72208
gene931	bglB1	SMU_981	-0.661932	1.85421	0.00446863	0.0149848	1.82435
gene1589	SMU_1700c	SMU_1700c	-0.659803	3.74364	0.000510854	0.00226896	2.64417
gene805	SMU_840c	SMU_840c	-0.6592	6.58909	5.38835e-06	3.83087e-05	4.4167
gene1808	sapR2	SMU_1919	-0.658836	7.02752	7.4907e-05	0.000417487	3.37936
gene427	copA	SMU_426	-0.652301	7.74027	0.000379629	0.00175186	2.7565
gene1858	SMU_1975c	SMU_1975c	-0.650574	6.03247	0.00823818	0.0249251	1.60336
gene1059	naoX	SMU_1117	-0.642345	8.3242	5.33343e-06	3.80527e-05	4.41961
gene963	SMU_1013c	SMU_1013c	-0.641269	2.22904	0.00156542	0.00609213	2.21523
gene45	SMU_29	SMU_29	-0.640964	4.04298	0.000647667	0.00276668	2.55804
gene1018	SMU_1071c	SMU_1071c	-0.623696	4.98501	2.50861e-06	1.89749e-05	4.72182
gene1382	recJ	SMU_1472	-0.621958	7.50985	3.4262e-06	2.56264e-05	4.59131
gene908	SMU_955	SMU_955	-0.621125	2.96401	0.00123802	0.00497184	2.30348
gene478	SMU_483	SMU_483	-0.620779	7.4457	3.48466e-07	3.06163e-06	5.51405
gene616	SMU_633	SMU_633	-0.620455	6.25273	0.000273913	0.00132798	2.87681
gene598	SMU_611	SMU_611	-0.619797	9.608	8.21787e-06	5.66245e-05	4.247
gene1984	SMU_2104	SMU_2104	-0.617592	7.33896	0.000100008	0.000538012	3.26921
gene1259	SMU_1332c	SMU_1332c	-0.616682	1.2863	0.0288959	0.0707282	1.15041
gene619	SMU_636	SMU_636	-0.615948	7.6436	7.72932e-06	5.3811e-05	4.26913
gene1807	dedA	SMU_1918	-0.613173	6.6883	0.0181069	0.0485102	1.31417
gene1959	SMU_2076c	SMU_2076c	-0.610791	2.80659	0.0582961	0.12425	0.905705
gene276	otcA	SMU_262	-0.610523	0.0516325	0.11302	0.210552	0.67664
gene184	SMU_180	SMU_180	-0.608505	7.2373	1.95682e-05	0.000124988	3.90313
gene183	SMU_179	SMU_179	-0.604757	4.07057	0.000320584	0.00152847	2.81574
gene128	SMU_118c	SMU_118c	-0.602077	5.02541	3.31183e-05	0.000203773	3.69085
gene173	SMU_168	SMU_168	-0.598397	3.07444	0.000637223	0.00274538	2.5614
gene66	purE	SMU_50	-0.598043	4.88294	0.000431733	0.00196083	2.70756
gene1645	SMU_r07	SMU_r07	-0.595709	9.61571	0.137628	0.244186	0.61228
gene1751	uvrA	SMU_1851	-0.592515	8.6864	1.92584e-05	0.000123681	3.9077
gene770	SMU_803c	SMU_803c	-0.592094	4.25329	0.000610301	0.00265211	2.57641
gene778	SMU_813	SMU_813	-0.591869	5.17952	5.64745e-05	0.000325578	3.48735
gene1021	SMU_1074	SMU_1074	-0.591752	5.53355	9.56551e-05	0.00051736	3.28621
gene1651	SMU_1753c	SMU_1753c	-0.586723	2.82056	0.000671673	0.00286315	2.54316
gene553	SMU_563	SMU_563	-0.585746	4.62581	0.0225032	0.0579723	1.23678
gene1963	SMU_2080	SMU_2080	-0.585159	-1.79116	0.371735	0.500958	0.300199
gene662	SMU_679	SMU_679	-0.576245	4.1822	0.00647459	0.0202911	1.69269
gene1822	SMU_1934c	SMU_1934c	-0.575015	7.31505	4.38365e-05	0.000257892	3.58856
gene1179	SMU_1243	SMU_1243	-0.574294	3.85041	0.0136182	0.0382683	1.41716
gene1601	SMU_1712c	SMU_1712c	-0.564217	6.19037	0.000442019	0.00200302	2.69831
gene845	gtfA	SMU_881	-0.558342	6.09829	2.1549e-05	0.000135914	3.86674
gene1962	SMU_2079c	SMU_2079c	-0.556851	6.8471	0.000361566	0.00169839	2.76996
gene237	SMU_220c	SMU_220c	-0.555464	5.0791	0.312902	0.443749	0.352862
gene464	pepC	SMU_466	-0.55516	7.97906	4.08479e-06	2.99949e-05	4.52295
gene1407	rexB	SMU_1500	-0.552077	6.80562	3.84117e-07	3.33122e-06	5.4774
gene1754	SMU_1854	SMU_1854	-0.551195	4.25552	0.0183873	0.0490003	1.3098
gene127	SMU_117c	SMU_117c	-0.549869	2.60886	0.0829652	0.164459	0.783942
gene1260	sfp	SMU_1334	-0.546642	5.99308	0.0959018	0.184469	0.734077
gene1507	SMU_1612c	SMU_1612c	-0.546548	6.15047	4.03799e-06	2.97598e-05	4.52637
gene1764	trxA	SMU_1869	-0.54601	7.45101	7.2312e-07	6.037e-06	5.21918
gene1323	SMU_1404c	SMU_1404c	-0.545121	6.05288	0.00436331	0.0147298	1.8318
gene1717	scnK	SMU_1814	-0.540911	7.0768	8.15606e-05	0.000449595	3.34718
gene771	SMU_804	SMU_804	-0.538027	5.40728	0.168253	0.282339	0.549229
gene1109	SMU_1169c	SMU_1169c	-0.535875	4.68268	0.00218977	0.00815893	2.08837
gene1821	SMU_1933c	SMU_1933c	-0.535841	6.18312	0.00336626	0.0118615	1.92586
gene846	msmK	SMU_882	-0.532962	5.84058	0.000576545	0.00251629	2.59924
gene841	agaL	SMU_877	-0.529073	5.7036	4.29737e-05	0.000253557	3.59592
gene1652	SMU_1754c	SMU_1754c	-0.527847	3.04532	0.00165608	0.00638322	2.19496
gene564	SMU_574c	SMU_574c	-0.525279	0.74832	0.0502037	0.110026	0.958507
gene765	SMU_798c	SMU_798c	-0.524589	-0.7434	0.138063	0.244527	0.611673
gene114	SMU_104	SMU_104	-0.524309	5.51635	0.000124381	0.000648329	3.1882
gene1600	rluB	SMU_1711	-0.520905	6.85948	9.24097e-05	0.000501155	3.30003
gene866	SMU_906	SMU_906	-0.52087	6.55562	0.000960485	0.00395193	2.40319
gene235	SMU_218	SMU_218	-0.520581	3.16334	0.00595662	0.0189631	1.72209
gene1389	SMU_1480	SMU_1480	-0.519993	3.66992	0.0289789	0.0707592	1.15022
gene1262	pksD	SMU_1336	-0.517768	6.28816	0.0918845	0.178275	0.748909
gene1086	SMU_1145c	SMU_1145c	-0.516224	3.91638	0.00121718	0.00490776	2.30912
gene1540	SMU_1647c	SMU_1647c	-0.515395	3.60135	0.0146956	0.0408957	1.38832
gene428	copZ	SMU_427	-0.514322	4.3068	0.0157234	0.0432179	1.36434
gene68	SMU_52	SMU_52	-0.512529	5.65669	0.000101623	0.000545242	3.26341
gene1534	SMU_1641c	SMU_1641c	-0.511775	7.85935	0.117354	0.214651	0.668266
gene1362	SMU_1449	SMU_1449	-0.510184	5.64161	0.0017155	0.00658701	2.18131
gene188	sloC	SMU_184	-0.507652	3.47997	0.0276207	0.0678546	1.16842
gene1406	rexA	SMU_1499	-0.506709	7.47204	3.71112e-05	0.000224227	3.64931
gene1827	SMU_1939c	SMU_1939c	-0.502538	6.39692	6.93956e-05	0.000388924	3.41013
gene1172	thdF	SMU_1235	-0.499098	5.64977	0.00139531	0.00552629	2.25757
gene1558	livF	SMU_1665	-0.498598	7.95845	3.84361e-05	0.000230846	3.63668
gene507	SMU_514	SMU_514	-0.497833	3.82937	0.00557202	0.0179088	1.74693
gene1927	treR	SMU_2040	-0.497034	2.27249	0.00742977	0.0228224	1.64164
gene172	SMU_167	SMU_167	-0.49283	3.56908	0.00667079	0.0208734	1.68041
gene1614	SMU_1727	SMU_1727	-0.491291	7.07745	7.00924e-05	0.000391738	3.407
gene883	SMU_928	SMU_928	-0.489507	5.92448	0.000523588	0.0023153	2.63539
gene1487	amyA	SMU_1590	-0.489329	6.44909	0.00023195	0.00114383	2.94164
gene1138	SMU_t38	SMU_t38	-0.488327	3.91257	0.0246735	0.0624815	1.20425
gene904	SMU_951	SMU_951	-0.48831	6.29011	4.0894e-05	0.000243976	3.61265
gene1213	SMU_1282	SMU_1282	-0.488185	1.51142	0.058166	0.124104	0.906214
gene179	SMU_175	SMU_175	-0.488168	-0.865002	0.174352	0.290155	0.53737
gene1174	SMU_1237c	SMU_1237c	-0.487897	0.554919	0.118571	0.21609	0.665364
gene1510	SMU_1615c	SMU_1615c	-0.487338	5.21203	0.000185657	0.000933855	3.02972
gene1052	SMU_1109c	SMU_1109c	-0.486297	6.57034	8.45585e-05	0.000462314	3.33506
gene1321	SMU_1402c	SMU_1402c	-0.486117	5.57107	0.0834902	0.165281	0.781777
gene1958	SMU_2075c	SMU_2075c	-0.485708	7.44069	0.0303938	0.0734122	1.13423
gene1718	scnR	SMU_1815	-0.48562	5.93252	0.000640337	0.0027529	2.56021
gene522	SMU_530c	SMU_530c	-0.484163	5.55492	0.000259049	0.001262	2.89894
gene617	queA	SMU_634	-0.484066	6.36864	0.00011039	0.000586028	3.23208
gene1263	SMU_1337c	SMU_1337c	-0.483925	5.45744	0.261759	0.38736	0.411885
gene809	SMU_844	SMU_844	-0.480037	4.38834	0.00120612	0.0048729	2.31221
gene65	SMU_49	SMU_49	-0.479765	6.31551	0.000125893	0.000652828	3.1852
gene1460	SMU_1560	SMU_1560	-0.479042	0.978716	0.077603	0.155826	0.807361
gene1501	SMU_1605	SMU_1605	-0.478317	1.98985	0.0516887	0.112552	0.948648
gene740	SMU_771c	SMU_771c	-0.475353	-0.164893	0.424142	0.554498	0.2561
gene470	SMU_473	SMU_473	-0.474259	7.91549	1.04726e-05	7.0471e-05	4.15199
gene613	SMU_630	SMU_630	-0.473974	6.04876	0.000451665	0.00204214	2.68992
gene1855	SMU_1972c	SMU_1972c	-0.473544	3.36017	0.0462306	0.103008	0.98713
gene1216	SMU_1286c	SMU_1286c	-0.471238	4.27208	0.0289597	0.0707592	1.15022
gene517	SMU_525	SMU_525	-0.470985	5.21167	0.00512221	0.0167032	1.7772
gene1824	SMU_1936c	SMU_1936c	-0.47092	6.10932	0.00368896	0.0128199	1.89212
gene1092	SMU_1151c	SMU_1151c	-0.470065	6.08128	0.00187493	0.00711767	2.14766
gene266	SMU_251	SMU_251	-0.469337	8.49775	0.000417135	0.00190312	2.72053
gene2018	rpiB	SMU_2142	-0.469033	6.41465	0.016358	0.0449008	1.34775
gene1590	SMU_1701c	SMU_1701c	-0.463625	1.88381	0.145742	0.253881	0.59537
gene469	SMU_472	SMU_472	-0.462548	6.76265	8.21883e-05	0.000451811	3.34504
gene1346	SMU_1428c	SMU_1428c	-0.46143	5.71754	0.00022037	0.0010894	2.96281
gene2019	SMU_2143c	SMU_2143c	-0.46101	7.35318	6.62969e-05	0.000374689	3.42633
gene1693	SMU_1788c	SMU_1788c	-0.460977	6.20047	0.00208818	0.00782387	2.10658
gene221	SMU_204c	SMU_204c	-0.459543	4.99937	0.0694817	0.142942	0.84484
gene1654	SMU_1757c	SMU_1757c	-0.458778	2.47983	0.0926768	0.179419	0.746131
gene354	SMU_t34	SMU_t34	-0.458397	1.81486	0.178403	0.294218	0.53133
gene1312	SMU_1392c	SMU_1392c	-0.458004	5.21174	0.000613488	0.00266021	2.57508
gene1381	SMU_1471c	SMU_1471c	-0.457553	2.74787	0.0133015	0.0376938	1.42373
gene1095	SMU_1154c	SMU_1154c	-0.455887	2.96534	0.00907102	0.0271995	1.56544
gene865	SMU_905	SMU_905	-0.45571	6.25597	0.00622446	0.0196295	1.70709
gene962	SMU_1012c	SMU_1012c	-0.453327	1.17365	0.0646236	0.134878	0.870058
gene1763	SMU_1867c	SMU_1867c	-0.453324	8.48636	0.00112025	0.00457188	2.3399
gene1130	dnaE	SMU_1192	-0.449191	7.70723	0.00277231	0.00997832	2.00094
gene70	SMU_54	SMU_54	-0.447708	5.72723	0.00698713	0.0216946	1.66365
gene1634	SMU_1747c	SMU_1747c	-0.447498	4.18762	0.0108832	0.0315975	1.50035
gene1318	SMU_1398	SMU_1398	-0.447412	4.66281	0.00307628	0.0109409	1.96095
gene800	SMU_835	SMU_835	-0.445717	7.31601	0.0443784	0.0998763	1.00054
gene1192	SMU_1258c	SMU_1258c	-0.444891	3.25826	0.0221812	0.0575111	1.24025
gene1019	SMU_1072c	SMU_1072c	-0.444446	2.27282	0.0262638	0.0652379	1.1855
gene1508	SMU_1613c	SMU_1613c	-0.443255	5.73758	0.000590186	0.00257025	2.59003
gene1695	SMU_1790c	SMU_1790c	-0.441035	4.32048	0.00857986	0.0258423	1.58767
gene1093	SMU_1152c	SMU_1152c	-0.439891	2.39073	0.0178548	0.048109	1.31777
gene985	SMU_1037c	SMU_1037c	-0.439814	5.68496	0.0013944	0.00552629	2.25757
gene91	fruB	SMU_79	-0.438988	2.99097	0.0391858	0.0903113	1.04426
gene1022	dfp	SMU_1075	-0.438649	5.19622	0.0142271	0.0397528	1.40063
gene190	sloR	SMU_186	-0.43821	4.57137	0.0102293	0.0299584	1.52348
gene1804	comC	SMU_1915	-0.435977	0.020917	0.492269	0.616716	0.209915
gene964	SMU_1014	SMU_1014	-0.433915	3.21068	0.0448148	0.100633	0.997259
gene612	sod	SMU_629	-0.429938	9.07142	0.00256701	0.0093031	2.03137
gene125	SMU_115	SMU_115	-0.427029	0.232886	0.150185	0.259598	0.585698
gene1355	SMU_1438c	SMU_1438c	-0.424152	5.57993	0.0529209	0.114862	0.939824
gene1053	SMU_1111c	SMU_1111c	-0.424144	5.29432	0.00463014	0.0154492	1.81109
gene989	SMU_1041	SMU_1041	-0.424051	4.97477	0.00325416	0.0115474	1.93752
gene777	SMU_812	SMU_812	-0.422761	1.03042	0.371556	0.500958	0.300199
gene401	SMU_400	SMU_400	-0.422269	5.9129	0.000810771	0.00339142	2.46962
gene1222	SMU_1292c	SMU_1292c	-0.42109	5.9878	0.0386779	0.0893456	1.04893
gene1094	SMU_1153c	SMU_1153c	-0.420578	4.47962	0.00307781	0.0109409	1.96095
gene842	msmE	SMU_878	-0.420323	5.20279	0.00544444	0.0175548	1.7556
gene1574	SMU_1681c	SMU_1681c	-0.420246	4.78452	0.0111895	0.0322077	1.49204
gene1175	SMU_1238c	SMU_1238c	-0.418492	6.84626	0.000875145	0.00363553	2.43943
gene1559	livG	SMU_1666	-0.418433	7.96345	0.00245888	0.00899505	2.046
gene46	purL	SMU_30	-0.416151	6.68903	0.00534976	0.017305	1.76183
gene1823	SMU_1935c	SMU_1935c	-0.414782	5.26688	0.029915	0.0726044	1.13904
gene961	citG	SMU_1011	-0.413908	1.93653	0.0422014	0.0960512	1.0175
gene1324	SMU_1405c	SMU_1405c	-0.413086	8.01129	0.0223818	0.0578078	1.23801
gene785	SMU_820	SMU_820	-0.412995	8.1469	0.000681974	0.00290091	2.53747
gene615	SMU_632	SMU_632	-0.411099	4.6513	0.00608102	0.0192375	1.71585
gene35	SMU_t18	SMU_t18	-0.410541	0.737335	0.159264	0.27202	0.565399
gene405	SMU_404c	SMU_404c	-0.409407	1.2318	0.119459	0.217512	0.662516
gene1655	SMU_1758c	SMU_1758c	-0.405438	3.8746	0.0175848	0.0476187	1.32222
gene1599	SMU_1710c	SMU_1710c	-0.403023	5.62839	0.0763727	0.15397	0.812564
gene1025	SMU_1078c	SMU_1078c	-0.402789	7.0158	0.00203258	0.00764508	2.11662
gene180	SMU_176	SMU_176	-0.402698	0.087971	0.224363	0.347512	0.45903
gene135	adhA	SMU_127	-0.401944	8.86247	0.01231	0.0351316	1.4543
gene479	pknB	SMU_484	-0.400619	8.91063	0.0014739	0.00579198	2.23717
gene265	nifU	SMU_250	-0.400255	6.4163	0.0101948	0.029934	1.52384
gene1490	SMU_1593c	SMU_1593c	-0.399226	6.18783	0.0231625	0.059216	1.22756
gene236	SMU_219	SMU_219	-0.396039	3.97403	0.165682	0.27919	0.554101
gene929	licT	SMU_977	-0.395813	5.61134	0.018792	0.049815	1.30264
gene1455	SMU_1554c	SMU_1554c	-0.395053	1.00971	0.323321	0.453009	0.343893
gene881	SMU_926	SMU_926	-0.394712	5.26723	0.00299513	0.0106847	1.97124
gene1814	SMU_1925c	SMU_1925c	-0.394339	4.32495	0.111864	0.20898	0.679896
gene1005	satD	SMU_1058	-0.392378	6.26553	0.0473452	0.105234	0.977844
gene165	SMU_160	SMU_160	-0.391829	5.236	0.0156355	0.043094	1.36558
gene611	SMU_628	SMU_628	-0.39182	4.34269	0.0436854	0.0987586	1.00543
gene1511	SMU_1616c	SMU_1616c	-0.391001	5.11776	0.00351957	0.01238	1.90728
gene1602	SMU_1713c	SMU_1713c	-0.390198	6.50526	0.0103643	0.0302218	1.51968
gene71	SMU_55	SMU_55	-0.38974	4.70245	0.0155977	0.0430487	1.36604
gene573	recN	SMU_585	-0.389644	7.08323	0.00481642	0.0159405	1.7975
gene1194	SMU_1260c	SMU_1260c	-0.388651	4.15567	0.0164211	0.0450126	1.34667
gene322	SMU_314	SMU_314	-0.387425	1.15198	0.121314	0.220292	0.657001
gene1697	SMU_1792c	SMU_1792c	-0.382163	3.03582	0.097352	0.18619	0.730043
gene406	SMU_405c	SMU_405c	-0.381511	1.96908	0.162826	0.275507	0.559867
gene941	SMU_991	SMU_991	-0.381082	5.75358	0.0182247	0.048696	1.31251
gene988	SMU_1040c	SMU_1040c	-0.380645	4.92704	0.00541434	0.0174858	1.75731
gene198	SMU_t22	SMU_t22	-0.380304	-3.82458	0.747551	0.831439	0.0801695
gene720	SMU_747c	SMU_747c	-0.379674	7.15471	0.000280033	0.00135114	2.8693
gene1185	SMU_1251	SMU_1251	-0.377622	2.00656	0.0541868	0.11723	0.930962
gene1810	dnaI	SMU_1921	-0.377436	7.55603	0.00155783	0.00607432	2.2165
gene980	xis	SMU_1031	-0.377391	-4.18149	1	1	0
gene928	potD	SMU_976	-0.376604	5.85902	0.00493689	0.016257	1.78896
gene1311	SMU_1391c	SMU_1391c	-0.37633	6.26483	0.00940916	0.0280048	1.55277
gene1953	SMU_2070	SMU_2070	-0.375001	2.31267	0.0842069	0.166102	0.779624
gene64	purD	SMU_48	-0.374671	6.2081	0.00906566	0.0271995	1.56544
gene287	SMU_275	SMU_275	-0.374552	5.36361	0.0247689	0.0626068	1.20338
gene1573	SMU_1680c	SMU_1680c	-0.374169	6.0355	0.0055506	0.0178685	1.74791
gene129	adh	SMU_119	-0.372648	5.2157	0.00766526	0.0234741	1.62941
gene506	SMU_513	SMU_513	-0.371334	2.69805	0.108444	0.203725	0.690956
gene1443	glgB	SMU_1539	-0.368232	6.75628	0.00770494	0.023524	1.62849
gene1509	fpg	SMU_1614	-0.368142	6.06803	0.00722144	0.0223188	1.65133
gene581	furR	SMU_593	-0.36532	4.66541	0.189184	0.306889	0.513018
gene1696	SMU_1791c	SMU_1791c	-0.365281	5.27168	0.0631238	0.132435	0.877997
gene844	msmG	SMU_880	-0.364647	4.78725	0.0217243	0.0564719	1.24817
gene932	bglB2	SMU_982	-0.363284	1.05549	0.130293	0.233644	0.631445
gene463	nadE	SMU_465	-0.360567	7.01477	0.00625581	0.0196676	1.70625
gene1345	SMU_1427c	SMU_1427c	-0.36037	6.48601	0.000954034	0.00393344	2.40523
gene178	SMU_174c	SMU_174c	-0.359071	3.36	0.0528243	0.114776	0.940149
gene1366	SMU_1453c	SMU_1453c	-0.359068	5.40517	0.00484903	0.0159939	1.79605
gene1530	SMU_1636c	SMU_1636c	-0.359064	6.30705	0.0102061	0.029934	1.52384
gene508	SMU_515	SMU_515	-0.358714	3.74787	0.0713204	0.146165	0.835158
gene1557	SMU_1664c	SMU_1664c	-0.358527	7.75702	0.0114204	0.032732	1.48503
gene1350	SMU_1432c	SMU_1432c	-0.358291	6.18124	0.00376551	0.0130175	1.88547
gene176	SMU_172	SMU_172	-0.357863	2.76433	0.132929	0.237105	0.62506
gene1351	SMU_1434c	SMU_1434c	-0.357493	6.44449	0.00114746	0.0046546	2.33212
gene1514	SMU_1619c	SMU_1619c	-0.357113	4.88208	0.0267922	0.0662236	1.17899
gene1073	pepN	SMU_1132	-0.35466	9.29502	0.00410505	0.0139752	1.85464
gene867	SMU_909	SMU_909	-0.352049	4.41319	0.0963605	0.184821	0.733248
gene439	SMU_439	SMU_439	-0.34972	2.18116	0.147098	0.255854	0.592008
gene879	tpx	SMU_924	-0.349229	7.15164	0.00391295	0.0134349	1.87177
gene1442	glgC	SMU_1583	-0.349017	6.5008	0.0229734	0.0588072	1.23057
gene352	SMU_349	SMU_349	-0.348443	6.63537	0.0172134	0.0468651	1.32915
gene1322	SMU_1403c	SMU_1403c	-0.347889	4.80202	0.138898	0.245143	0.61058
gene2011	SMU_2133c	SMU_2133c	-0.346468	2.39264	0.079057	0.15782	0.801838
gene54	SMU_38c	SMU_38c	-0.34605	1.82665	0.0864367	0.169835	0.769974
gene1255	SMU_1327c	SMU_1327c	-0.344284	3.82902	0.0248697	0.0627041	1.2027
gene1587	SMU_1697c	SMU_1697c	-0.344025	4.67131	0.0373994	0.0871763	1.0596
gene1828	SMU_1940c	SMU_1940c	-0.34395	6.42822	0.00793856	0.0241275	1.61749
gene1488	ccpA	SMU_1591	-0.340918	7.66421	0.00165317	0.00638322	2.19496
gene882	SMU_927	SMU_927	-0.340733	5.20972	0.0235255	0.0599156	1.22246
gene353	SMU_350	SMU_350	-0.337795	5.43172	0.0186331	0.0495897	1.30461
gene551	SMU_561c	SMU_561c	-0.337534	4.45938	0.0260427	0.064849	1.1881
gene1653	SMU_1755c	SMU_1755c	-0.335219	2.67117	0.117634	0.214968	0.667627
gene1265	bacD	SMU_1339	-0.33491	8.59746	0.22829	0.352239	0.453163
gene727	SMU_755	SMU_755	-0.331802	7.83022	0.00198613	0.00751144	2.12428
gene1264	SMU_1338c	SMU_1338c	-0.33156	5.88004	0.416739	0.547668	0.261483
gene679	SMU_698	SMU_698	-0.331434	6.99608	0.0401705	0.0921585	1.03546
gene779	mutT	SMU_814	-0.331015	4.83403	0.0178938	0.0481315	1.31757
gene960	citC	SMU_1010	-0.330342	2.08483	0.166524	0.28003	0.552796
gene1928	dexA	SMU_2042	-0.329126	7.78203	0.00626289	0.0196676	1.70625
gene475	priA	SMU_480	-0.328819	7.83109	0.00245068	0.00898136	2.04666
gene676	SMU_695	SMU_695	-0.32784	6.27527	0.026534	0.0657422	1.18216
gene193	SMU_189	SMU_189	-0.327702	-2.25935	0.555771	0.672002	0.172629
gene456	SMU_458	SMU_458	-0.32699	6.76828	0.0102804	0.0300643	1.52195
gene562	folD	SMU_572	-0.325961	6.06669	0.00717565	0.0222114	1.65342
gene462	SMU_464	SMU_464	-0.325274	7.57244	0.00504037	0.0165436	1.78137
gene1418	smc	SMU_1513	-0.32439	8.43452	0.018707	0.0496549	1.30404
gene1097	SMU_1156c	SMU_1156c	-0.323972	2.77799	0.0630501	0.132418	0.878052
gene319	SMU_311	SMU_311	-0.323392	2.26764	0.141912	0.248717	0.604294
gene808	SMU_843	SMU_843	-0.321358	6.24684	0.00458004	0.0153074	1.8151
gene1427	endA	SMU_1523	-0.319801	6.00632	0.0149318	0.0413812	1.3832
gene981	tnr5	SMU_1032	-0.319039	3.00144	0.122105	0.220931	0.655744
gene1354	epsC	SMU_1437	-0.318322	6.66719	0.00387062	0.0133123	1.87575
gene986	SMU_1038c	SMU_1038c	-0.317759	5.35818	0.0246505	0.0624815	1.20425
gene1825	cnhA	SMU_1937	-0.317031	6.25416	0.054369	0.117447	0.930159
gene644	SMU_661	SMU_661	-0.316401	1.63547	0.295496	0.425582	0.371016
gene1770	SMU_1875	SMU_1875	-0.313182	6.26209	0.0111644	0.0321815	1.49239
gene1972	SMU_2090c	SMU_2090c	-0.312517	3.09241	0.131652	0.235662	0.627711
gene705	SMU_728	SMU_728	-0.310583	4.52173	0.0398656	0.091773	1.03729
gene1309	pckA	SMU_1389	-0.308622	6.8793	0.0131657	0.0373778	1.42739
gene1597	trkA	SMU_1708	-0.305806	7.26553	0.00687326	0.0214071	1.66944
gene1275	SMU_1349	SMU_1349	-0.305566	5.28178	0.300482	0.430683	0.365842
gene1190	SMU_1256c	SMU_1256c	-0.305398	4.29439	0.0403573	0.0924786	1.03396
gene1099	SMU_1158c	SMU_1158c	-0.304173	4.89497	0.032494	0.0771876	1.11245
gene565	SMU_575c	SMU_575c	-0.303358	-0.202729	0.410249	0.54126	0.266594
gene697	SMU_719c	SMU_719c	-0.302155	5.21598	0.0516542	0.112552	0.948648
gene1732	aspG	SMU_1831	-0.302109	5.36323	0.0443195	0.0998554	1.00063
gene1454	SMU_1553c	SMU_1553c	-0.301733	0.277479	0.257402	0.383341	0.416415
gene121	mutR	SMU_110	-0.300398	3.50914	0.449929	0.579179	0.237187
gene123	SMU_113	SMU_113	-0.29973	0.646426	0.26911	0.395219	0.403162
gene362	SMU_357	SMU_357	-0.29965	9.1658	0.0222325	0.0575698	1.23981
gene52	SMU_36	SMU_36	-0.299639	4.84503	0.116254	0.213611	0.670377
gene1512	era	SMU_1617	-0.295961	5.46935	0.0318362	0.0760743	1.11876
gene1708	SMU_1805	SMU_1805	-0.295131	1.15911	0.222222	0.345259	0.461856
gene1473	SMU_1574c	SMU_1574c	-0.294958	5.74825	0.0380154	0.0882203	1.05443
gene90	fruA	SMU_78	-0.29455	6.31875	0.0502552	0.110026	0.958507
gene1107	SMU_1167c	SMU_1167c	-0.294464	2.71847	0.172144	0.28743	0.541467
gene843	msmF	SMU_879	-0.293333	4.81995	0.0871629	0.170928	0.767188
gene166	SMU_161	SMU_161	-0.291594	5.02161	0.113924	0.21139	0.674915
gene33	SMU_t16	SMU_t16	-0.291102	0.463382	0.626803	0.733214	0.134769
gene987	SMU_1039c	SMU_1039c	-0.290024	5.22298	0.0917855	0.178255	0.748958
gene965	bcc	SMU_1016	-0.288741	3.99642	0.0739601	0.150311	0.823009
gene209	SMU_t33	SMU_t33	-0.288245	0.928364	0.443631	0.572537	0.242197
gene1572	SMU_1679c	SMU_1679c	-0.287677	5.86132	0.0349984	0.0820708	1.08581
gene2012	SMU_2134	SMU_2134	-0.285038	1.87609	0.373904	0.503413	0.298076
gene571	SMU_583	SMU_583	-0.284532	6.1086	0.0311713	0.0750641	1.12457
gene51	purN	SMU_35	-0.283994	4.48544	0.137845	0.244356	0.611976
gene661	SMU_678	SMU_678	-0.283379	3.99967	0.143676	0.25137	0.599687
gene909	clp	SMU_956	-0.28189	5.70115	0.0665392	0.137875	0.860514
gene1195	SMU_1261c	SMU_1261c	-0.280754	3.52759	0.0977669	0.186806	0.728609
gene10	SMU_13	SMU_13	-0.279516	6.00687	0.342074	0.470118	0.327793
gene1444	pulA	SMU_1541	-0.279101	7.67507	0.0135621	0.0382169	1.41774
gene786	dnaG	SMU_821	-0.278951	8.0412	0.0226042	0.0580838	1.23594
gene1658	SMU_1762c	SMU_1762c	-0.278581	2.68763	0.160308	0.27357	0.562932
gene1085	truB	SMU_1144	-0.27647	5.73494	0.0507024	0.110884	0.955132
gene126	lacD2	SMU_116	-0.27599	1.38058	0.248972	0.375169	0.425773
gene1598	trkH	SMU_1709	-0.275546	6.83562	0.0129864	0.0369571	1.4323
gene1659	SMU_1763c	SMU_1763c	-0.273464	3.74302	0.0689748	0.14219	0.847131
gene1231	SMU_1301c	SMU_1301c	-0.273041	5.69838	0.0382193	0.0885913	1.05261
gene1543	end3	SMU_1650	-0.272787	3.40256	0.116735	0.214299	0.668981
gene1478	SMU_1579	SMU_1579	-0.272731	2.72413	0.114439	0.212018	0.673627
gene460	SMU_462	SMU_462	-0.272189	2.77141	0.447207	0.576044	0.239544
gene47	SMU_31	SMU_31	-0.271982	4.27844	0.0684808	0.141316	0.849808
gene302	SMU_293	SMU_293	-0.271797	2.49165	0.137359	0.243924	0.612745
gene934	SMU_984	SMU_984	-0.271776	4.20613	0.180846	0.297031	0.527198
gene1709	SMU_1806	SMU_1806	-0.26761	2.64119	0.20156	0.321334	0.493043
gene264	nifS	SMU_249	-0.267311	8.50393	0.040741	0.0931488	1.03082
gene461	trxB	SMU_463	-0.267048	7.6417	0.0571498	0.122455	0.912023
gene660	SMU_677	SMU_677	-0.26682	2.63989	0.232054	0.356679	0.447723
gene949	SMU_999	SMU_999	-0.266748	0.71447	0.583101	0.696261	0.157228
gene650	nrdG	SMU_667	-0.265415	7.96556	0.0951559	0.183209	0.737053
gene1229	SMU_1299c	SMU_1299c	-0.265229	4.68387	0.105101	0.198371	0.702522
gene1666	SMU_1771c	SMU_1771c	-0.265052	2.14125	0.559395	0.674702	0.170888
gene840	msmR	SMU_876	-0.264601	0.643105	0.323631	0.453128	0.343779
gene159	SMU_154	SMU_154	-0.263679	7.67397	0.0258755	0.0645124	1.19036
gene1588	SMU_1699c	SMU_1699c	-0.260781	5.12814	0.0437736	0.0988467	1.00504
gene48	purF	SMU_32	-0.260365	5.64951	0.130117	0.233538	0.631643
gene1217	SMU_1287	SMU_1287	-0.260335	2.85518	0.481318	0.606871	0.216904
gene74	purB	SMU_59	-0.258531	6.80725	0.121504	0.220438	0.656713
gene72	SMU_56	SMU_56	-0.258151	3.27583	0.205299	0.325246	0.487788
gene864	SMU_902	SMU_902	-0.257113	6.99609	0.0248575	0.0627041	1.2027
gene394	SMU_391c	SMU_391c	-0.256955	5.89482	0.26321	0.388825	0.410246
gene76	SMU_61	SMU_61	-0.256151	6.22723	0.226006	0.348982	0.457197
gene1050	SMU_1107c	SMU_1107c	-0.256075	4.304	0.110925	0.207418	0.683153
gene307	SMU_298	SMU_298	-0.255794	5.64023	0.0618519	0.130447	0.884568
gene1560	livM	SMU_1667	-0.254193	7.90024	0.0910368	0.176972	0.752096
gene677	SMU_696	SMU_696	-0.25359	6.62104	0.0418355	0.0954343	1.0203
gene1048	SMU_1105c	SMU_1105c	-0.25344	4.36232	0.0721309	0.147337	0.831687
gene400	SMU_399	SMU_399	-0.252099	5.09942	0.0729244	0.148656	0.827816
gene1353	SMU_1436c	SMU_1436c	-0.251805	5.42531	0.165242	0.278916	0.554527
gene728	SMU_756	SMU_756	-0.250415	6.33277	0.0779217	0.156282	0.806092
gene1826	SMU_1938c	SMU_1938c	-0.249099	5.58284	0.188872	0.306708	0.513275
gene926	potB	SMU_974	-0.248653	5.76372	0.135293	0.240681	0.618559
gene299	SMU_290	SMU_290	-0.247125	4.31619	0.141709	0.248578	0.604537
gene53	purH	SMU_37	-0.244777	5.97283	0.260605	0.386637	0.412697
gene1419	rnc	SMU_1514	-0.24439	5.47135	0.0639553	0.13404	0.872766
gene948	SMU_998	SMU_998	-0.244141	5.43606	0.0836263	0.165281	0.781777
gene1186	grk	SMU_1252	-0.243688	4.47616	0.116993	0.214575	0.66842
gene1075	SMU_1134c	SMU_1134c	-0.243171	6.33582	0.0338952	0.0799498	1.09718
gene1660	SMU_1764c	SMU_1764c	-0.240624	5.09153	0.153191	0.264234	0.578012
gene423	SMU_421	SMU_421	-0.240403	9.22056	0.100785	0.192025	0.716642
gene1506	SMU_1611c	SMU_1611c	-0.240116	6.09777	0.0839907	0.165838	0.780315
gene267	SMU_252	SMU_252	-0.238369	4.64843	0.182483	0.298743	0.524702
gene1136	SMU_t37	SMU_t37	-0.237678	1.15489	0.41643	0.547619	0.261521
gene1024	pgm	SMU_1077	-0.236081	9.19295	0.113995	0.21139	0.674915
gene916	SMU_963c	SMU_963c	-0.235446	6.33627	0.109612	0.205345	0.687516
gene1891	if1	SMU_2004	-0.234383	8.21283	0.325505	0.454172	0.342779
gene923	folK	SMU_971	-0.234276	5.80671	0.0614014	0.129719	0.886997
gene1027	SMU_1080c	SMU_1080c	-0.233527	6.23083	0.0606492	0.128546	0.890942
gene1539	SMU_1646c	SMU_1646c	-0.233276	4.67447	0.216253	0.336766	0.472672
gene1925	treA	SMU_2037	-0.233012	2.80217	0.202138	0.321758	0.492471
gene1604	SMU_1715c	SMU_1715c	-0.231014	5.87758	0.210753	0.331035	0.480126
gene516	SMU_524	SMU_524	-0.230973	5.10412	0.121821	0.220814	0.655974
gene588	SMU_600c	SMU_600c	-0.229938	3.26877	0.164324	0.277598	0.556583
gene12	ftsH	SMU_15	-0.229536	9.50509	0.0744994	0.150939	0.821197
gene645	SMU_662	SMU_662	-0.229064	2.66027	0.212624	0.333177	0.477325
gene1251	SMU_1323	SMU_1323	-0.228058	4.67764	0.142654	0.2498	0.602408
gene703	SMU_725c	SMU_725c	-0.226487	4.36976	0.201159	0.321216	0.493203
gene325	SMU_320	SMU_320	-0.225903	4.49804	0.154117	0.265255	0.576336
gene1471	murZ	SMU_1572	-0.2244	7.89788	0.0544037	0.117447	0.930159
gene73	SMU_58	SMU_58	-0.223916	5.82012	0.322947	0.452801	0.344093
gene1532	SMU_1638c	SMU_1638c	-0.223854	4.67107	0.177598	0.293784	0.531972
gene1938	SMU_2054c	SMU_2054c	-0.222773	2.84266	0.256634	0.383047	0.416748
gene1347	murC2	SMU_1429	-0.222637	6.21191	0.102009	0.193625	0.713038
gene572	SMU_584	SMU_584	-0.222603	5.36385	0.116207	0.213611	0.670377
gene1575	SMU_1682c	SMU_1682c	-0.220062	1.25622	0.415369	0.546587	0.262341
gene1076	pstB	SMU_1135	-0.220035	6.16472	0.0679891	0.14059	0.852046
gene1191	SMU_1257c	SMU_1257c	-0.220033	5.86069	0.0853549	0.167873	0.775019
gene115	SMU_105	SMU_105	-0.21998	4.66314	0.170883	0.285799	0.543939
gene1662	SMU_1766c	SMU_1766c	-0.219465	5.00913	0.112002	0.209043	0.679764
gene835	pfkB	SMU_871	-0.218409	5.79868	0.0732846	0.149239	0.826117
gene1661	SMU_1765c	SMU_1765c	-0.218122	3.45593	0.281356	0.407891	0.389456
gene1098	SMU_1157c	SMU_1157c	-0.217964	5.63145	0.485463	0.610088	0.214607
gene1710	SMU_1807c	SMU_1807c	-0.217645	3.70759	0.180112	0.296309	0.528255
gene1030	SMU_1083c	SMU_1083c	-0.217461	6.23322	0.148119	0.256688	0.590594
gene1047	SMU_1104c	SMU_1104c	-0.217129	3.72304	0.28851	0.417013	0.37985
gene169	SMU_164	SMU_164	-0.216725	4.8326	0.110779	0.207337	0.683322
gene1187	SMU_1253c	SMU_1253c	-0.216443	2.6992	0.240208	0.366134	0.436359
gene734	SMU_765	SMU_765	-0.21543	9.41644	0.190094	0.307204	0.512573
gene1829	atmB	SMU_1941	-0.214936	6.71183	0.126496	0.227805	0.642437
gene1712	scnG	SMU_1809	-0.214449	3.15902	0.20818	0.3283	0.48373
gene1084	SMU_1143c	SMU_1143c	-0.213433	6.36251	0.0712586	0.146165	0.835158
gene1733	SMU_1832	SMU_1832	-0.212697	3.6878	0.349661	0.478258	0.320338
gene1878	ipk	SMU_1996	-0.211777	5.54757	0.126583	0.227805	0.642437
gene1657	SMU_1761c	SMU_1761c	-0.211273	4.24956	0.213488	0.334012	0.476239
gene356	SMU_351	SMU_351	-0.20914	6.58416	0.204147	0.323999	0.489456
gene50	purM	SMU_34	-0.207754	5.18805	0.237453	0.362938	0.440168
gene1671	SMU_1775c	SMU_1775c	-0.207198	3.59366	0.511335	0.631557	0.199587
gene318	SMU_310	SMU_310	-0.205565	1.71065	0.409984	0.54126	0.266594
gene1344	SMU_1426c	SMU_1426c	-0.204935	7.39443	0.0835923	0.165281	0.781777
gene1870	SMU_1988c	SMU_1988c	-0.204051	5.80173	0.205822	0.325561	0.487367
gene807	thiI	SMU_842	-0.203712	7.48673	0.065401	0.135852	0.866933
gene1756	SMU_1856c	SMU_1856c	-0.20297	4.49888	0.281388	0.407891	0.389456
gene1475	SMU_1576c	SMU_1576c	-0.202242	5.90507	0.391613	0.522497	0.281916
gene1173	SMU_1236c	SMU_1236c	-0.201961	1.77194	0.34563	0.474034	0.324191
gene789	SMU_824	SMU_824	-0.200676	7.30471	0.202986	0.322598	0.491339
gene1544	SMU_1651	SMU_1651	-0.200581	5.15723	0.156515	0.268098	0.571707
gene403	pfl	SMU_402	-0.200555	11.8088	0.243106	0.369433	0.432464
gene364	SMU_359	SMU_359	-0.199994	10.6925	0.2095	0.329822	0.48172
gene922	folA	SMU_970	-0.198611	5.19417	0.175959	0.291864	0.53482
gene1937	SMU_2053c	SMU_2053c	-0.198082	-1.81085	0.874615	0.919761	0.036325
gene11	hprT	SMU_14	-0.198056	6.76106	0.189747	0.306889	0.513018
gene124	SMU_114	SMU_114	-0.198044	1.41616	0.410735	0.541546	0.266365
gene389	SMU_386	SMU_386	-0.197229	4.40567	0.17413	0.290024	0.537566
gene1367	SMU_1454c	SMU_1454c	-0.196981	5.07989	0.177593	0.293784	0.531972
gene1736	acpS	SMU_1835	-0.19645	5.85777	0.161818	0.274446	0.561544
gene810	SMU_845	SMU_845	-0.195729	4.35576	0.272188	0.398642	0.399417
gene1832	SMU_1945	SMU_1945	-0.194409	4.65487	0.375717	0.504971	0.296734
gene1331	SMU_1412c	SMU_1412c	-0.194356	7.23899	0.138494	0.244859	0.611083
gene474	rpoZ	SMU_479	-0.193947	6.84969	0.107436	0.202399	0.693793
gene1026	SMU_1079c	SMU_1079c	-0.193484	7.00051	0.0927416	0.179419	0.746131
gene834	SMU_870	SMU_870	-0.192057	5.54885	0.175569	0.291697	0.535068
gene326	SMU_321	SMU_321	-0.191087	5.29054	0.149765	0.259094	0.586543
gene1110	ccdA	SMU_1170	-0.190874	4.67611	0.283075	0.409745	0.387486
gene1929	SMU_2043c	SMU_2043c	-0.190429	4.79991	0.254632	0.380623	0.419504
gene1230	SMU_1300c	SMU_1300c	-0.190071	4.27669	0.258466	0.384094	0.415563
gene122	SMU_112c	SMU_112c	-0.189297	3.34749	0.273576	0.399445	0.398543
gene388	SMU_385	SMU_385	-0.188425	4.4823	0.258542	0.384094	0.415563
gene1892	adk	SMU_2005	-0.188273	7.37001	0.147744	0.256503	0.590907
gene1926	pttB	SMU_2038	-0.187647	2.25951	0.318558	0.450098	0.346693
gene1714	scnF	SMU_1811	-0.186878	3.0703	0.278003	0.404734	0.39283
gene424	SMU_422	SMU_422	-0.186752	5.95649	0.196826	0.3158	0.500588
gene1656	SMU_1760c	SMU_1760c	-0.186671	4.41885	0.191917	0.309792	0.508929
gene1031	hemK	SMU_1084	-0.184988	6.57916	0.0970831	0.18603	0.730418
gene1946	SMU_2061	SMU_2061	-0.183829	5.82202	0.212034	0.332771	0.477854
gene924	murB	SMU_972	-0.183531	6.11186	0.140521	0.247139	0.607058
gene280	SMU_267c	SMU_267c	-0.1831	7.28625	0.148554	0.257221	0.589693
gene1735	alr	SMU_1834	-0.182826	7.29764	0.25303	0.379474	0.420818
gene597	spaP	SMU_610	-0.182298	10.9824	0.25392	0.380079	0.420126
gene751	SMU_782	SMU_782	-0.181649	5.92976	0.177486	0.293784	0.531972
gene943	SMU_993	SMU_993	-0.181113	5.90192	0.193308	0.311148	0.507033
gene1233	SMU_1303c	SMU_1303c	-0.179832	7.57959	0.115232	0.212509	0.672624
gene473	kguA	SMU_478	-0.179573	7.64771	0.144995	0.252936	0.596989
gene1486	SMU_1589c	SMU_1589c	-0.179085	6.8862	0.179528	0.295589	0.529311
gene743	SMU_774	SMU_774	-0.178644	5.08369	0.207964	0.3283	0.48373
gene972	pycB	SMU_1023	-0.177043	5.79814	0.225926	0.348982	0.457197
gene939	asd	SMU_989	-0.176334	7.33412	0.123935	0.223639	0.650452
gene576	SMU_588	SMU_588	-0.174871	6.2837	0.161374	0.274446	0.561544
gene514	SMU_522	SMU_522	-0.173228	6.87233	0.113851	0.21139	0.674915
gene1397	lacX	SMU_1489	-0.173108	0.668821	0.482837	0.607548	0.21642
gene182	SMU_178	SMU_178	-0.172158	4.63972	0.272802	0.399183	0.398828
gene1459	SMU_1558c	SMU_1558c	-0.171262	3.49241	0.498186	0.621419	0.206615
gene1472	metK	SMU_1573	-0.170627	6.89546	0.285148	0.41245	0.384629
gene1313	SMU_1393c	SMU_1393c	-0.169969	5.71917	0.161134	0.274446	0.561544
gene1114	pcrA	SMU_1174	-0.16984	7.48924	0.187993	0.306251	0.513923
gene795	rgpF	SMU_830	-0.169578	7.67923	0.147987	0.25668	0.590608
gene927	potC	SMU_975	-0.169488	5.26661	0.370687	0.500216	0.300842
gene1049	SMU_1106c	SMU_1106c	-0.169123	4.24134	0.321093	0.451144	0.345685
gene1570	murE	SMU_1677	-0.168763	4.99934	0.249118	0.375169	0.425773
gene788	SMU_823	SMU_823	-0.168381	6.12759	0.208306	0.3283	0.48373
gene1176	pepV	SMU_1239	-0.168312	7.66846	0.180546	0.29678	0.527566
gene1644	SMU_t49	SMU_t49	-0.167838	5.67793	0.477118	0.60337	0.219417
gene969	cilB	SMU_1020	-0.167243	4.77722	0.232659	0.357336	0.446923
gene1100	SMU_1159c	SMU_1159c	-0.165723	2.07588	0.380639	0.509884	0.292528
gene1633	SMU_1746c	SMU_1746c	-0.165717	7.7815	0.181949	0.298113	0.52562
gene1931	SMU_2046c	SMU_2046c	-0.165147	6.43452	0.215103	0.335494	0.474316
gene171	SMU_166	SMU_166	-0.163024	3.95732	0.351446	0.480047	0.318716
gene1023	SMU_1076	SMU_1076	-0.162717	5.60234	0.495277	0.619328	0.20808
gene1046	ascB	SMU_1102	-0.162661	5.73153	0.267581	0.393548	0.405003
gene1380	SMU_1470c	SMU_1470c	-0.160919	3.13311	0.396451	0.527552	0.277734
gene944	rnh	SMU_994	-0.160733	5.67001	0.300698	0.430683	0.365842
gene384	SMU_381c	SMU_381c	-0.160168	6.44735	0.261692	0.38736	0.411885
gene317	SMU_309	SMU_309	-0.159601	3.58736	0.320186	0.4509	0.34592
gene704	SMU_727	SMU_727	-0.159082	2.90831	0.36821	0.497876	0.302879
gene1374	SMU_1462c	SMU_1462c	-0.158985	5.88637	0.199781	0.319777	0.495152
gene520	SMU_528c	SMU_528c	-0.157503	2.37431	0.402872	0.534329	0.272191
gene787	rpoD	SMU_822	-0.156732	7.62635	0.213843	0.334046	0.476193
gene1923	SMU_2035	SMU_2035	-0.156607	6.10911	0.19814	0.317656	0.498043
gene1561	livH	SMU_1668	-0.155996	7.73524	0.352783	0.481546	0.317362
gene1607	murI	SMU_1718	-0.155755	7.28015	0.147757	0.256503	0.590907
gene1177	SMU_1240c	SMU_1240c	-0.155658	5.70441	0.24773	0.374593	0.42644
gene1074	phoU	SMU_1133	-0.155238	6.21105	0.177701	0.293784	0.531972
gene726	SMU_754	SMU_754	-0.153245	8.67876	0.280327	0.406939	0.39047
gene1440	glgA	SMU_1536	-0.152644	6.70507	0.238888	0.364676	0.438093
gene1973	SMU_2091c	SMU_2091c	-0.15239	7.18397	0.161631	0.274446	0.561544
gene1004	satE	SMU_1057	-0.151651	5.54186	0.470329	0.597036	0.224
gene49	SMU_33	SMU_33	-0.15101	3.21683	0.383008	0.512375	0.290412
gene1439	phsG	SMU_1535	-0.150322	8.02242	0.245312	0.371662	0.429851
gene1197	hisI	SMU_1263	-0.149993	4.6211	0.294292	0.424151	0.37248
gene921	folP	SMU_969	-0.149758	6.33901	0.274466	0.400454	0.397447
gene2000	SMU_2120c	SMU_2120c	-0.14935	4.90197	0.419096	0.549688	0.259884
gene550	SMU_560c	SMU_560c	-0.149052	5.64735	0.593568	0.704578	0.152071
gene1499	lguL	SMU_1603	-0.148294	6.13503	0.242169	0.368565	0.433486
gene798	SMU_833	SMU_833	-0.148291	6.98218	0.337562	0.465506	0.332074
gene185	SMU_181	SMU_181	-0.147502	5.57979	0.273046	0.399251	0.398754
gene1664	SMU_1768c	SMU_1768c	-0.147261	5.32583	0.307309	0.437274	0.359247
gene286	SMU_274	SMU_274	-0.145978	5.32058	0.394486	0.525633	0.279317
gene1952	SMU_2069	SMU_2069	-0.144504	1.99901	0.465042	0.591988	0.227687
gene947	SMU_997	SMU_997	-0.14431	4.94432	0.295782	0.425656	0.370941
gene1333	SMU_1415c	SMU_1415c	-0.142611	5.50676	0.319914	0.4509	0.34592
gene750	SMU_781	SMU_781	-0.142361	7.22959	0.195699	0.314242	0.502735
gene1485	SMU_1588c	SMU_1588c	-0.141563	7.56476	0.229783	0.35427	0.450665
gene971	citG2	SMU_1022	-0.140591	4.18397	0.345164	0.473717	0.324481
gene2015	SMU_2137c	SMU_2137c	-0.140586	4.91391	0.38426	0.513708	0.289283
gene274	SMU_260	SMU_260	-0.140006	4.4669	0.337361	0.465506	0.332074
gene1491	cah	SMU_1595	-0.138343	4.89655	0.334705	0.463473	0.333976
gene1349	SMU_1431c	SMU_1431c	-0.137821	5.89064	0.341401	0.469514	0.328351
gene304	SMU_295	SMU_295	-0.137483	2.86298	0.440602	0.571203	0.24321
gene436	SMU_436c	SMU_436c	-0.135866	4.30699	0.46149	0.588788	0.230041
gene301	SMU_292	SMU_292	-0.135332	3.31777	0.405149	0.535936	0.270887
gene794	rgpE	SMU_829	-0.135049	7.57242	0.208369	0.3283	0.48373
gene349	SMU_345c	SMU_345c	-0.134625	0.957602	0.644675	0.745881	0.127331
gene253	SMU_237c	SMU_237c	-0.133211	4.04223	0.59302	0.704343	0.152216
gene451	SMU_453	SMU_453	-0.131589	7.04279	0.333329	0.461886	0.335466
gene1854	SMU_1971c	SMU_1971c	-0.13153	4.17523	0.487727	0.611787	0.2134
gene1940	SMU_2056	SMU_2056	-0.131413	5.65357	0.480318	0.606655	0.217059
gene780	SMU_815	SMU_815	-0.130973	6.59561	0.311931	0.442911	0.353683
gene1605	SMU_1716c	SMU_1716c	-0.130911	6.33712	0.267221	0.393306	0.40527
gene1777	SMU_1883	SMU_1883	-0.130755	4.71455	0.44271	0.572451	0.242262
gene285	SMU_273	SMU_273	-0.130454	5.23474	0.355212	0.484533	0.314676
gene1811	dnaB	SMU_1922	-0.12911	7.609	0.350832	0.479534	0.319181
gene13	SMU_16	SMU_16	-0.127986	5.7011	0.461301	0.588788	0.230041
gene387	SMU_384	SMU_384	-0.127273	3.46646	0.49448	0.61904	0.208281
gene1663	SMU_1767c	SMU_1767c	-0.125569	4.689	0.405896	0.536572	0.270372
gene1055	srtA	SMU_1113	-0.124881	5.95367	0.330168	0.45804	0.339097
gene1740	manA	SMU_1839	-0.124395	7.06335	0.250126	0.376123	0.42467
gene970	cilA	SMU_1021	-0.123712	5.78172	0.361172	0.489346	0.310384
gene1083	SMU_1142c	SMU_1142c	-0.123531	6.15907	0.418516	0.549285	0.260202
gene649	argD	SMU_666	-0.123482	4.76457	0.724409	0.813797	0.0894837
gene1576	SMU_1683c	SMU_1683c	-0.122325	4.46363	0.401445	0.532788	0.273445
gene1162	cpsY	SMU_1225	-0.121994	5.01049	0.498012	0.621419	0.206615
gene1707	SMU_1804c	SMU_1804c	-0.121809	0.435492	0.898481	0.937141	0.0281952
gene321	SMU_313	SMU_313	-0.121349	2.12021	0.552349	0.66927	0.174399
gene1223	SMU_1293c	SMU_1293c	-0.120631	6.95373	0.327751	0.456319	0.340732
gene1885	SMU_1999c	SMU_1999c	-0.120489	5.97123	0.533508	0.653725	0.184605
gene1028	SMU_1081c	SMU_1081c	-0.120234	6.9851	0.254079	0.380079	0.420126
gene574	SMU_586	SMU_586	-0.120115	6.48269	0.290437	0.419196	0.377583
gene767	SMU_800	SMU_800	-0.120035	3.26824	0.642802	0.744999	0.127845
gene348	SMU_344	SMU_344	-0.119502	4.30851	0.532429	0.652905	0.18515
gene1734	recG	SMU_1833	-0.117232	5.51301	0.440551	0.571203	0.24321
gene363	SMU_358	SMU_358	-0.115514	9.50397	0.482392	0.607508	0.216448
gene711	SMU_737	SMU_737	-0.1155	5.1137	0.384606	0.51383	0.289181
gene1674	SMU_1779c	SMU_1779c	-0.114941	5.15029	0.374766	0.504031	0.297543
gene1515	phoH	SMU_1620	-0.114111	6.04912	0.378042	0.50708	0.294923
gene945	SMU_995	SMU_995	-0.113277	4.51139	0.54166	0.661298	0.179603
gene1079	pstS	SMU_1138	-0.112967	6.3798	0.319922	0.4509	0.34592
gene390	SMU_387	SMU_387	-0.112843	5.39013	0.443327	0.572537	0.242197
gene541	ftsQ	SMU_550	-0.112376	6.95992	0.499842	0.622177	0.206086
gene303	SMU_294	SMU_294	-0.112367	2.94111	0.592021	0.703571	0.152692
gene397	SMU_394c	SMU_394c	-0.112097	3.96656	0.535005	0.654839	0.183866
gene1077	pstC	SMU_1136	-0.111779	6.31927	0.327951	0.456319	0.340732
gene170	SMU_165	SMU_165	-0.111425	5.60986	0.47603	0.602372	0.220135
gene1622	accD	SMU_1735	-0.111158	8.81869	0.387133	0.516862	0.286626
gene1113	cysD	SMU_1173	-0.108975	7.12514	0.44045	0.571203	0.24321
gene1603	SMU_1714c	SMU_1714c	-0.107542	6.36319	0.608844	0.716249	0.144936
gene1060	SMU_1118c	SMU_1118c	-0.107175	7.0671	0.444579	0.573392	0.241548
gene575	SMU_587	SMU_587	-0.106372	6.61595	0.328967	0.457101	0.339988
gene863	papS	SMU_901	-0.105963	6.39931	0.376943	0.506282	0.295608
gene1513	dagK	SMU_1618	-0.105622	4.26913	0.535067	0.654839	0.183866
gene1579	dltD	SMU_1688	-0.105304	7.87753	0.358197	0.486963	0.312504
gene1112	SMU_1172c	SMU_1172c	-0.102684	6.64974	0.382196	0.51163	0.291044
gene2005	SMU_2126c	SMU_2126c	-0.102648	3.12119	0.563643	0.678259	0.168605
gene1036	SMU_1089	SMU_1089	-0.102317	6.60375	0.441753	0.57158	0.242923
gene415	SMU_414	SMU_414	-0.102164	6.11435	0.499695	0.622177	0.206086
gene1211	SMU_1279c	SMU_1279c	-0.102087	7.15811	0.441001	0.571237	0.243183
gene284	ptxA	SMU_272	-0.101395	4.95069	0.523823	0.645396	0.190174
gene925	potA	SMU_973	-0.0996377	6.70043	0.44061	0.571203	0.24321
gene454	mraY	SMU_456	-0.0995052	6.87268	0.364055	0.492588	0.307517
gene968	cilG	SMU_1019	-0.099261	3.17251	0.575637	0.689805	0.161274
gene966	oadB	SMU_1017	-0.0990473	5.07345	0.463581	0.590707	0.228628
gene714	SMU_741	SMU_741	-0.0989081	4.99539	0.506515	0.627143	0.202633
gene1368	mutX	SMU_1455	-0.0986628	3.90726	0.521091	0.642423	0.192179
gene1158	pyrE	SMU_1221	-0.0986192	5.54587	0.457937	0.585876	0.232194
gene799	SMU_834	SMU_834	-0.098206	6.65256	0.535889	0.655048	0.183727
gene1066	pdp	SMU_1124	-0.0974528	6.33571	0.468941	0.59565	0.225009
gene1577	SMU_1685c	SMU_1685c	-0.0966366	3.52975	0.542727	0.661799	0.179274
gene1102	SMU_1161c	SMU_1161c	-0.0962663	3.74294	0.609096	0.716249	0.144936
gene683	SMU_702c	SMU_702c	-0.096089	4.52311	0.543482	0.662317	0.178934
gene1592	SMU_1703c	SMU_1703c	-0.095952	6.67558	0.629312	0.73399	0.13431
gene402	SMU_401c	SMU_401c	-0.0958007	2.79424	0.599847	0.709519	0.149036
gene896	mvaA	SMU_942	-0.0953668	7.24233	0.434228	0.565509	0.247561
gene1020	fthS	SMU_1073	-0.0939054	7.35157	0.45684	0.585081	0.232784
gene589	SMU_602	SMU_602	-0.0937415	3.78198	0.561649	0.67667	0.169623
gene1081	SMU_1140c	SMU_1140c	-0.093682	5.80962	0.462307	0.589456	0.229548
gene1477	birA	SMU_1578	-0.0934885	4.88699	0.579597	0.693311	0.159072
gene316	SMU_308	SMU_308	-0.093129	2.63702	0.595652	0.706634	0.150805
gene940	dapA	SMU_990	-0.0928468	7.47489	0.395785	0.527014	0.278178
gene1134	SMU_1196c	SMU_1196c	-0.0923452	5.38888	0.547623	0.665349	0.176951
gene1535	SMU_1642c	SMU_1642c	-0.0922437	3.92386	0.60891	0.716249	0.144936
gene1890	SMU_2003a	SMU_2003a	-0.0912805	8.0076	0.655629	0.755512	0.121758
gene620	SMU_637c	SMU_637c	-0.0906676	0.927579	0.833038	0.892002	0.0496342
gene1062	SMU_1120	SMU_1120	-0.0887968	7.50382	0.417801	0.548705	0.260661
gene515	SMU_523	SMU_523	-0.0881224	5.24028	0.658525	0.757548	0.12059
gene452	ftsL	SMU_454	-0.087919	4.57279	0.526386	0.647364	0.188851
gene570	SMU_582	SMU_582	-0.0877091	6.09882	0.535765	0.655048	0.183727
gene1665	syv	SMU_1770	-0.0875889	8.16656	0.572845	0.687277	0.162868
gene859	SMU_897	SMU_897	-0.0871501	6.81898	0.635616	0.739225	0.131223
gene1466	malR	SMU_1566	-0.086504	6.48466	0.456118	0.584528	0.233194
gene1377	SMU_1465c	SMU_1465c	-0.085735	5.77324	0.638116	0.740963	0.130203
gene1178	uvrC	SMU_1241	-0.0854771	6.07534	0.486097	0.610503	0.214312
gene1621	accA	SMU_1734	-0.0836392	8.62094	0.611339	0.718047	0.143847
gene2002	SMU_2123	SMU_2123	-0.0832014	1.16979	0.814864	0.87768	0.056664
gene391	SMU_388	SMU_388	-0.0814991	5.48178	0.598106	0.708293	0.149787
gene1571	SMU_1678	SMU_1678	-0.0803433	4.36632	0.598586	0.708444	0.149694
gene1619	SMU_1732c	SMU_1732c	-0.0802128	6.36673	0.531197	0.652177	0.185635
gene1698	SMU_1794c	SMU_1794c	-0.0790583	2.89056	0.727225	0.816505	0.0880413
gene1221	SMU_1291c	SMU_1291c	-0.0789427	2.116	0.772672	0.84948	0.0708469
gene2029	SMU_2155	SMU_2155	-0.0787436	3.89277	0.732166	0.819765	0.0863106
gene1352	SMU_1435c	SMU_1435c	-0.078311	3.32249	0.80634	0.873173	0.0588997
gene1881	SMU_r13	SMU_r13	-0.0782816	0.769267	0.906871	0.941454	0.0262009
gene1101	SMU_1160c	SMU_1160c	-0.0753141	4.3669	0.701423	0.793503	0.100452
gene1328	SMU_1409c	SMU_1409c	-0.073312	2.71855	0.77234	0.84948	0.0708469
gene804	fol	SMU_839	-0.0731691	3.60829	0.677138	0.774092	0.111207
gene1767	SMU_1872c	SMU_1872c	-0.0726908	4.66839	0.795818	0.868681	0.0611398
gene1502	smpB	SMU_1606	-0.0722779	4.82735	0.667838	0.766071	0.115731
gene797	SMU_832	SMU_832	-0.072243	6.37556	0.797322	0.86902	0.0609701
gene2004	SMU_2125	SMU_2125	-0.0703854	1.95304	0.744874	0.829837	0.0810071
gene749	aroC	SMU_780	-0.0702821	7.30712	0.582615	0.696094	0.157332
gene1007	ffh	SMU_1060	-0.0702551	7.72564	0.546816	0.664827	0.177291
gene1504	SMU_1609c	SMU_1609c	-0.0685064	4.96104	0.663403	0.761853	0.118129
gene1780	SMU_1888	SMU_1888	-0.0682647	0.0187937	0.79909	0.870005	0.0604781
gene1078	pstC1	SMU_1137	-0.0677839	6.32412	0.583557	0.696392	0.157146
gene38	gbpB	SMU_22	-0.0669128	10.4676	0.665141	0.763414	0.11724
gene371	gltB	SMU_366	-0.0668825	9.10888	0.712342	0.803381	0.0950782
gene1065	deoC	SMU_1123	-0.0667083	6.76332	0.578958	0.692959	0.159293
gene320	SMU_312	SMU_312	-0.0660908	3.34082	0.717848	0.808685	0.0922208
gene817	SMU_852	SMU_852	-0.065537	5.16755	0.635505	0.739225	0.131223
gene942	SMU_992	SMU_992	-0.0643177	5.53538	0.657474	0.756772	0.121035
gene1930	relA	SMU_2044	-0.0640573	7.17332	0.612037	0.718447	0.143605
gene395	SMU_392c	SMU_392c	-0.0624188	4.83646	0.672679	0.770307	0.113336
gene414	SMU_413	SMU_413	-0.0620388	5.42776	0.678544	0.77438	0.111046
gene1080	SMU_1139c	SMU_1139c	-0.0609311	5.6311	0.63044	0.734054	0.134272
gene1164	deoD	SMU_1227	-0.0604483	6.0963	0.610959	0.71802	0.143864
gene768	SMU_801	SMU_801	-0.0599753	6.5287	0.627819	0.733511	0.134593
gene648	argB	SMU_665	-0.0594134	4.47966	0.852742	0.904914	0.0433925
gene1266	bacA2	SMU_1340	-0.0581784	8.65119	0.796147	0.868681	0.0611398
gene1833	SMU_1946	SMU_1946	-0.0579236	4.52752	0.712341	0.803381	0.0950782
gene1533	metS	SMU_1639	-0.0574839	7.91542	0.674779	0.772272	0.11223
gene392	SMU_389	SMU_389	-0.0573944	3.554	0.834431	0.892069	0.0496014
gene308	SMU_299c	SMU_299c	-0.056407	4.55215	0.809338	0.874397	0.0582914
gene1779	sys	SMU_1886	-0.0555252	7.36379	0.65613	0.755658	0.121675
gene1441	glgD	SMU_1537	-0.0550531	5.97163	0.695497	0.789249	0.102786
gene1699	SMU_1795c	SMU_1795c	-0.0548588	4.73766	0.679943	0.775097	0.110644
gene1517	pmsR	SMU_1622	-0.0546147	4.33636	0.711488	0.803318	0.0951123
gene260	mecA	SMU_245	-0.0536251	6.78142	0.654349	0.754902	0.122109
gene1961	SMU_2078c	SMU_2078c	-0.0531285	7.3734	0.759096	0.841734	0.0748254
gene852	pbpX	SMU_889	-0.052972	7.39654	0.636671	0.740024	0.130754
gene1188	SMU_1254	SMU_1254	-0.0529351	2.97936	0.809643	0.874397	0.0582914
gene990	SMU_1042	SMU_1042	-0.0524881	5.82933	0.833704	0.892069	0.0496014
gene1449	SMU_1547c	SMU_1547c	-0.0519975	3.79778	0.772304	0.84948	0.0708469
gene1691	uppS	SMU_1786	-0.0514832	5.55374	0.688749	0.783802	0.105794
gene1450	SMU_1548c	SMU_1548c	-0.0514692	4.61899	0.750601	0.833909	0.0788815
gene1168	SMU_1231c	SMU_1231c	-0.0503132	4.16667	0.815995	0.878428	0.0562939
gene1991	SMU_2111c	SMU_2111c	-0.0500441	1.814	0.851766	0.904355	0.043661
gene1731	SMU_1830c	SMU_1830c	-0.0499361	5.82636	0.684092	0.779384	0.108248
gene1139	SMU_t39	SMU_t39	-0.0497464	2.55619	0.836014	0.893288	0.0490086
gene263	SMU_248	SMU_248	-0.0491253	8.55144	0.730957	0.819324	0.0865444
gene1608	SMU_1719c	SMU_1719c	-0.0483166	5.69937	0.773637	0.84948	0.0708469
gene1747	efp	SMU_1847	-0.0476546	7.00065	0.738797	0.825352	0.0833606
gene1738	aroH	SMU_1837	-0.0463273	7.82773	0.709235	0.801224	0.0962459
gene1302	leuD	SMU_1381	-0.0455321	6.22985	0.838262	0.894462	0.0484382
gene1457	ampM	SMU_1556	-0.0454838	6.28014	0.741498	0.826993	0.0824983
gene820	SMU_855	SMU_855	-0.0454215	5.17743	0.769594	0.848451	0.0713733
gene1701	SMU_1798c	SMU_1798c	-0.0452338	6.39277	0.686855	0.78209	0.106744
gene1037	SMU_1090	SMU_1090	-0.0445685	7.89716	0.719772	0.810398	0.0913015
gene1762	mutY	SMU_1865	-0.044406	4.75661	0.792745	0.866379	0.0622921
gene1596	SMU_1707c	SMU_1707c	-0.043149	5.10887	0.813941	0.877626	0.0566906
gene1481	SMU_1584c	SMU_1584c	-0.0429122	1.93485	0.822795	0.882913	0.0540819
gene1593	SMU_1704	SMU_1704	-0.0427612	1.83667	0.912025	0.941989	0.0259543
gene177	SMU_173	SMU_173	-0.0421037	5.02122	0.808394	0.873986	0.0584955
gene1006	satC	SMU_1059	-0.0419138	5.59122	0.858391	0.909368	0.0412602
gene911	SMU_958	SMU_958	-0.0410243	6.37603	0.914327	0.942914	0.025528
gene1505	rl33	SMU_1610	-0.0401501	3.15984	0.892065	0.932382	0.0304061
gene836	SMU_872	SMU_872	-0.0398876	7.03661	0.814498	0.87768	0.056664
gene1429	murA	SMU_1525	-0.0386528	7.14159	0.734519	0.821942	0.0851586
gene398	pepX	SMU_395	-0.0380746	5.43354	0.79379	0.86705	0.0619559
gene1379	apt	SMU_1467	-0.0364717	6.00152	0.780841	0.855227	0.0679186
gene1154	SMU_1217c	SMU_1217c	-0.0361791	5.02717	0.803876	0.87165	0.0596579
gene312	SMU_303	SMU_303	-0.0347868	5.79039	0.804067	0.87165	0.0596579
gene806	SMU_841	SMU_841	-0.0339048	7.11835	0.760378	0.841981	0.0746976
gene1578	ppaC	SMU_1687	-0.0336787	7.78016	0.822077	0.882614	0.0542292
gene681	SMU_700c	SMU_700c	-0.0335998	5.10193	0.807968	0.873986	0.0584955
gene1156	SMU_1219c	SMU_1219c	-0.03263	3.55836	0.83974	0.895366	0.0479992
gene832	trmD	SMU_868	-0.0313471	4.8851	0.82043	0.88146	0.0547976
gene167	SMU_162c	SMU_162c	-0.031042	4.67205	0.840268	0.895455	0.0479564
gene712	SMU_738	SMU_738	-0.0307199	1.73573	0.938061	0.960987	0.0172823
gene181	SMU_177	SMU_177	-0.0307017	4.7493	0.880545	0.924182	0.0342427
gene1155	nylA	SMU_1218	-0.0295345	5.3456	0.874962	0.919761	0.036325
gene1388	SMU_1479	SMU_1479	-0.0294203	6.00189	0.908563	0.941454	0.0262009
gene1369	SMU_1456c	SMU_1456c	-0.0290975	1.22323	0.948439	0.967186	0.0144898
gene1713	scnE	SMU_1810	-0.0277062	2.6176	0.890091	0.931601	0.0307701
gene568	SMU_580	SMU_580	-0.0274016	6.6285	0.804008	0.87165	0.0596579
gene435	SMU_435	SMU_435	-0.0267281	4.27395	0.85642	0.907859	0.0419816
gene1163	SMU_1226c	SMU_1226c	-0.0265228	5.89637	0.868061	0.916337	0.0379446
gene1029	glyA	SMU_1082	-0.0260183	7.1737	0.825786	0.885526	0.0527985
gene855	hsdS	SMU_892	-0.0257752	6.43228	0.820564	0.88146	0.0547976
gene791	rgpB	SMU_826	-0.0245981	6.79427	0.812241	0.876622	0.0571876
gene1728	yfbQ	SMU_1826	-0.0234127	6.61303	0.861673	0.911986	0.0400117
gene659	gapN	SMU_676	-0.0234089	9.19995	0.856349	0.907859	0.0419816
gene816	SMU_851	SMU_851	-0.0232952	4.15679	0.886538	0.929502	0.0317496
gene1911	SMU_2166	SMU_2166	-0.0227754	8.13754	0.865901	0.915498	0.0383427
gene1458	SMU_1557c	SMU_1557c	-0.0225161	5.28826	0.867719	0.916337	0.0379446
gene1582	dltA	SMU_1691	-0.0224829	8.01046	0.837968	0.894462	0.0484382
gene569	SMU_581	SMU_581	-0.0223738	3.43274	0.908046	0.941454	0.0262009
gene1307	SMU_1387	SMU_1387	-0.0221293	4.43104	0.88866	0.930757	0.0311638
gene1376	SMU_1464c	SMU_1464c	-0.0218554	4.51665	0.892954	0.932826	0.0301992
gene1061	SMU_1119c	SMU_1119c	-0.0213157	6.81687	0.909576	0.941454	0.0262009
gene793	rgpD	SMU_828	-0.0212708	7.40895	0.846368	0.900525	0.0455042
gene1503	vacB	SMU_1607	-0.0202917	6.74152	0.850416	0.90351	0.0440673
gene416	SMU_415	SMU_415	-0.0201289	6.12738	0.869829	0.917241	0.0375165
gene372	SMU_367	SMU_367	-0.0191697	7.85172	0.890392	0.931601	0.0307701
gene1054	SMU_1112c	SMU_1112c	-0.0188056	4.00187	0.920353	0.947671	0.0233423
gene1496	ptcB	SMU_1600	-0.018794	-2.21788	1	1	0
gene1531	SMU_1637c	SMU_1637c	-0.0187674	4.50213	0.90388	0.940334	0.0267177
gene1500	SMU_1604c	SMU_1604c	-0.0174379	2.12093	0.954255	0.971149	0.0127141
gene351	SMU_348	SMU_348	-0.0164998	5.29458	0.909381	0.941454	0.0262009
gene1032	rf1	SMU_1085	-0.0158322	7.01311	0.903026	0.939932	0.0269034
gene1438	atpH	SMU_1534	-0.0154481	5.60059	0.951275	0.969097	0.013633
gene733	ahpC	SMU_764	-0.0141811	7.63712	0.909635	0.941454	0.0262009
gene513	SMU_521	SMU_521	-0.0136746	5.16824	0.918707	0.946461	0.0238971
gene920	SMU_968	SMU_968	-0.0134473	5.62009	0.913632	0.942681	0.0256353
gene1611	SMU_1723c	SMU_1723c	-0.0111353	6.60889	0.938935	0.961172	0.0171988
gene1986	SMU_2105	SMU_2105	-0.0111094	7.24494	0.946074	0.966244	0.0149132
gene1420	covX	SMU_1515	-0.0110256	6.69102	0.93299	0.958232	0.0185295
gene1583	pflA	SMU_1692	-0.0107911	7.90996	0.939197	0.961172	0.0171988
gene335	SMU_331	SMU_331	-0.0103913	6.32481	0.927353	0.953416	0.0207178
gene1566	upp	SMU_1673	-0.0103487	5.73521	0.934327	0.958383	0.0184609
gene1904	rs17	SMU_2018	-0.0102202	8.57058	0.932968	0.958232	0.0185295
gene758	SMU_790	SMU_790	-0.00903032	0.904221	1	1	0
gene1606	SMU_1717c	SMU_1717c	-0.00875879	7.32969	0.94754	0.96676	0.0146812
gene1325	SMU_1406c	SMU_1406c	-0.00790555	2.24658	0.985365	0.99426	0.00250009
gene1745	nusB	SMU_1845	-0.00663918	6.70069	0.964633	0.978247	0.00955145
gene839	SMU_875c	SMU_875c	-0.00562747	0.211358	1	1	0
gene1987	SMU_2106c	SMU_2106c	-0.00510633	0.994478	1	1	0
gene545	ylmF	SMU_554	-0.00320094	8.00709	0.980271	0.990113	0.00431536
gene1378	metA	SMU_1466	-0.0031398	6.77204	0.978867	0.98969	0.004501
gene350	SMU_346	SMU_346	-0.00271302	4.46868	0.988137	0.995559	0.00193294
gene578	SMU_590c	SMU_590c	-0.00153112	0.603029	0.963732	0.978247	0.00955145
gene769	SMU_802	SMU_802	-0.00136059	3.72676	1	1	0
gene746	aroD	SMU_777	-0.000585369	6.35433	0.997091	1	0
gene555	SMU_565c	SMU_565c	0	-4.68828	1	1	0
gene1894	rl15	SMU_2007	0.000343071	8.63685	0.998419	1	0
gene1853	SMU_1970c	SMU_1970c	0.000841522	5.48882	0.991597	0.997048	0.00128411
gene1111	SMU_1171c	SMU_1171c	0.00171609	4.40748	0.990802	0.996746	0.00141531
gene850	galT	SMU_887	0.00222926	4.80324	0.989503	0.995938	0.00176776
gene763	SMU_796	SMU_796	0.00239589	5.411	0.986349	0.994754	0.00228428
gene563	SMU_573	SMU_573	0.00244968	5.22446	0.989376	0.995938	0.00176776
gene670	SMU_688	SMU_688	0.00407383	3.1225	0.987575	0.995492	0.00196239
gene370	gltA	SMU_365	0.00486109	10.4871	0.974959	0.987226	0.00558347
gene674	SMU_692	SMU_692	0.0049243	5.76837	0.984608	0.993994	0.00261611
gene1580	dltC	SMU_1689	0.00495431	5.21503	0.980128	0.990113	0.00431536
gene2016	dnaC	SMU_2138	0.00568067	7.63525	0.96163	0.976678	0.0102486
gene819	SMU_854	SMU_854	0.00608334	5.48843	0.964596	0.978247	0.00955145
gene1314	lepA	SMU_1394	0.00684553	6.78889	0.95535	0.971772	0.0124358
gene1445	SMU_1542c	SMU_1542c	0.00704041	6.42879	0.958344	0.973832	0.011516
gene453	pbp2x	SMU_455	0.00732187	7.80076	0.947417	0.96676	0.0146812
gene1836	pbp2a	SMU_1949	0.00875738	6.66645	0.933848	0.958383	0.0184609
gene1476	SMU_1577c	SMU_1577c	0.0089315	5.96735	0.978868	0.98969	0.004501
gene829	SMU_865	SMU_865	0.00921801	6.80077	0.950273	0.968566	0.0138709
gene716	SMU_743	SMU_743	0.011603	5.5172	0.934566	0.958383	0.0184609
gene790	rgpA	SMU_825	0.0116337	7.02118	0.911429	0.941857	0.0260149
gene1196	SMU_1262c	SMU_1262c	0.0119463	4.52757	0.97674	0.988532	0.00500932
gene1924	pepO	SMU_2036	0.0119696	8.51794	0.925529	0.952026	0.0213511
gene761	SMU_794	SMU_794	0.0122757	4.47752	0.936163	0.959531	0.0179411
gene1218	rl19	SMU_1288	0.0134218	8.72687	0.915146	0.943275	0.0253616
gene418	SMU_t36	SMU_t36	0.0136479	3.36152	0.956027	0.971969	0.0123476
gene744	SMU_775c	SMU_775c	0.013817	8.12203	0.913422	0.942681	0.0256353
gene306	polI	SMU_297	0.0138739	7.60252	0.909283	0.941454	0.0262009
gene1227	SMU_1297	SMU_1297	0.0141683	6.65575	0.909208	0.941454	0.0262009
gene164	SMU_159	SMU_159	0.0143079	5.31658	0.910251	0.941607	0.0261303
gene815	SMU_850	SMU_850	0.016487	4.398	0.906772	0.941454	0.0262009
gene1677	SMU_1782	SMU_1782	0.0167325	5.13667	0.954049	0.971149	0.0127141
gene678	SMU_697	SMU_697	0.0171032	7.69787	0.877232	0.921666	0.0354263
gene1237	SMU_1307c	SMU_1307c	0.0172875	6.12807	0.899469	0.937685	0.0279431
gene1308	SMU_1388	SMU_1388	0.0186881	5.30017	0.891835	0.932382	0.0304061
gene1428	SMU_1524c	SMU_1524c	0.0196178	4.33564	0.940734	0.962255	0.0167097
gene2009	SMU_2130	SMU_2130	0.0200204	2.54882	0.943145	0.963742	0.016039
gene748	aroB	SMU_779	0.0200342	6.91829	0.902241	0.939601	0.0270565
gene1935	SMU_2050c	SMU_2050c	0.0201296	4.76196	0.896578	0.935988	0.0287295
gene1210	SMU_1278c	SMU_1278c	0.0201476	5.30432	0.896911	0.935988	0.0287295
gene1250	budC	SMU_1322	0.0208613	6.50676	0.869418	0.917241	0.0375165
gene466	recU	SMU_469	0.0213558	6.2947	0.887994	0.930544	0.0312631
gene314	SMU_305	SMU_305	0.0216522	5.91927	0.871158	0.917681	0.0373084
gene1051	SMU_1108c	SMU_1108c	0.0234628	4.87102	0.874314	0.919761	0.036325
gene857	SMU_895	SMU_895	0.0236103	1.47349	0.972644	0.985377	0.00639756
gene1783	SMU_1892c	SMU_1892c	0.0237534	-2.68595	1	1	0
gene2030	recF	SMU_2156	0.0238617	5.66782	0.879397	0.923459	0.0345824
gene1234	SMU_1304c	SMU_1304c	0.0242877	6.71954	0.82611	0.885526	0.0527985
gene1887	rpoA	SMU_2001	0.025102	10.078	0.843921	0.898872	0.046302
gene1818	htpX	SMU_1929	0.0254965	7.21228	0.805318	0.872537	0.0592164
gene56	SMU_40	SMU_40	0.0259443	-0.292061	0.968504	0.981677	0.00803124
gene254	SMU_238c	SMU_238c	0.0266038	3.18843	0.922402	0.949296	0.0225984
gene1248	SMU_1319c	SMU_1319c	0.0273624	4.68317	0.870522	0.917491	0.037398
gene1893	secY	SMU_2006	0.0283388	9.88401	0.858747	0.909368	0.0412602
gene1945	SMU_2060	SMU_2060	0.0286794	5.68026	0.817324	0.879388	0.0558194
gene796	SMU_831	SMU_831	0.0287836	7.75141	0.905499	0.941454	0.0262009
gene673	pepT	SMU_691	0.0288478	6.12293	0.819752	0.88146	0.0547976
gene1916	sacB	SMU_2028	0.02981	8.32524	0.838447	0.894462	0.0484382
gene1332	SMU_1414c	SMU_1414c	0.0313734	4.73745	0.867134	0.91632	0.0379526
gene1569	SMU_1676c	SMU_1676c	0.0316898	6.01572	0.800913	0.871047	0.0599586
gene382	SMU_378	SMU_378	0.0327183	1.905	0.901206	0.939009	0.0273302
gene539	murD	SMU_548	0.03386	6.97383	0.764459	0.844641	0.0733278
gene408	SMU_407	SMU_407	0.0341834	2.88391	0.911249	0.941857	0.0260149
gene1934	SMU_2049c	SMU_2049c	0.0345425	4.29579	0.849743	0.90351	0.0440673
gene1746	SMU_1846c	SMU_1846c	0.0347448	6.88799	0.765476	0.844976	0.0731557
gene701	SMU_723	SMU_723	0.0349268	8.60461	0.812575	0.876622	0.0571876
gene974	SMU_1025	SMU_1025	0.0355903	0.431446	0.942853	0.963742	0.016039
gene710	SMU_735	SMU_735	0.0364619	4.96631	0.801657	0.871385	0.0597901
gene2035	SMU_t63	SMU_t63	0.0365872	0.670774	0.885344	0.928734	0.0321085
gene1157	SMU_1220c	SMU_1220c	0.0366939	5.01014	0.831581	0.890916	0.0501631
gene1064	cdd	SMU_1122	0.036917	5.96892	0.797243	0.86902	0.0609701
gene1702	nadD	SMU_1799	0.0374144	6.69896	0.759826	0.841834	0.0747735
gene1909	SMU_2023c	SMU_2023c	0.0375842	8.82557	0.773096	0.84948	0.0708469
gene747	aroE	SMU_778	0.0376341	6.43601	0.776723	0.851644	0.0697421
gene375	SMU_370	SMU_370	0.0377686	2.03611	0.85052	0.90351	0.0440673
gene309	tgt	SMU_300	0.038157	5.85415	0.799615	0.870106	0.0604278
gene134	SMU_125	SMU_125	0.0400906	5.13434	0.780735	0.855227	0.0679186
gene594	SMU_607	SMU_607	0.0411378	4.48532	0.862285	0.912154	0.0399318
gene1518	SMU_1623c	SMU_1623c	0.0412963	6.59634	0.722346	0.812387	0.090237
gene680	SMU_699	SMU_699	0.0414931	7.74326	0.763309	0.844298	0.0735044
gene1226	SMU_1296	SMU_1296	0.0418213	6.22402	0.787324	0.861369	0.0648107
gene1336	hemN	SMU_1418	0.042327	5.30582	0.748585	0.832129	0.0798093
gene1741	scrK	SMU_1840	0.0431856	6.63073	0.691152	0.785648	0.104772
gene548	divIVA	SMU_557	0.0432365	8.59728	0.72362	0.813365	0.0897147
gene731	SMU_759	SMU_759	0.0444679	6.37758	0.731509	0.819486	0.0864584
gene305	SMU_296	SMU_296	0.0450722	4.58385	0.787733	0.861369	0.0648107
gene1244	SMU_1314	SMU_1314	0.0457	5.498	0.761618	0.842891	0.0742287
gene754	pheA	SMU_786	0.0457962	5.17507	0.729698	0.818368	0.0870515
gene1423	glnQ	SMU_1519	0.0463227	7.04753	0.679299	0.774801	0.11081
gene1516	SMU_1621c	SMU_1621c	0.0467477	3.56348	0.785742	0.860127	0.0654374
gene656	SMU_673	SMU_673	0.049366	8.30627	0.694087	0.78818	0.103375
gene1649	SMU_1750c	SMU_1750c	0.0494516	2.27332	0.798194	0.8695	0.0607302
gene5	trcF	SMU_08	0.0496174	6.61047	0.759317	0.841734	0.0748254
gene1375	SMU_1463c	SMU_1463c	0.0496656	5.04118	0.744291	0.829647	0.0811067
gene1542	exoA	SMU_1649	0.0501108	7.38656	0.712932	0.803596	0.0949624
gene422	SMU_420	SMU_420	0.0502555	5.77805	0.697569	0.79089	0.101884
gene1737	aroG	SMU_1836	0.0511844	8.28881	0.721763	0.812186	0.0903447
gene1144	SMU_1206c	SMU_1206c	0.0513633	5.57166	0.729379	0.818368	0.0870515
gene2007	SMU_2128	SMU_2128	0.0517251	8.66846	0.745564	0.830147	0.080845
gene582	SMU_594	SMU_594	0.0526206	2.71707	0.873585	0.919756	0.0363275
gene1141	ilvE	SMU_1203	0.053385	7.16593	0.736033	0.823179	0.0845057
gene853	SMU_890	SMU_890	0.0535949	3.64572	0.775628	0.850907	0.0701181
gene1425	SMU_1521	SMU_1521	0.0543463	7.11671	0.708646	0.801009	0.0963625
gene858	SMU_896	SMU_896	0.0552556	2.63634	0.803044	0.87165	0.0596579
gene1623	accC	SMU_1736	0.0565087	9.36614	0.689472	0.784182	0.105583
gene1303	leuC	SMU_1382	0.0568086	7.44103	0.765602	0.844976	0.0731557
gene752	aroA	SMU_784	0.0587741	5.7723	0.663079	0.761853	0.118129
gene1446	dnlJ	SMU_1543	0.0589792	6.98861	0.663363	0.761853	0.118129
gene1189	SMU_1255c	SMU_1255c	0.0594763	4.26994	0.738062	0.824989	0.0835517
gene967	SMU_1018	SMU_1018	0.0599526	1.97381	0.80305	0.87165	0.0596579
gene2	SMU_05	SMU_05	0.0603107	3.05265	0.807817	0.873986	0.0584955
gene1624	fabZ	SMU_1737	0.0605845	7.9244	0.643751	0.745505	0.12755
gene96	truA	SMU_84	0.062407	4.21193	0.678057	0.77438	0.111046
gene404	SMU_403	SMU_403	0.0640739	4.97669	0.628151	0.733511	0.134593
gene732	SMU_761	SMU_761	0.0650188	7.26636	0.59057	0.702671	0.153248
gene762	SMU_795	SMU_795	0.0667332	4.30203	0.675558	0.772725	0.111975
gene1057	ldh	SMU_1115	0.0676149	9.16023	0.622108	0.728569	0.13753
gene1978	SMU_2097	SMU_2097	0.0677032	3.89728	0.678322	0.77438	0.111046
gene1432	atpB	SMU_1528	0.0681248	9.28871	0.62797	0.733511	0.134593
gene1167	SMU_1230c	SMU_1230c	0.0682675	5.59251	0.638215	0.740963	0.130203
gene1033	kitH	SMU_1086	0.0686826	6.33643	0.621063	0.727768	0.138007
gene1348	cobQ	SMU_1430	0.0692585	5.70411	0.64398	0.745505	0.12755
gene1035	apbE	SMU_1088	0.0698074	7.24144	0.580231	0.693657	0.158855
gene1150	SMU_1213c	SMU_1213c	0.0708797	6.98279	0.566437	0.681214	0.166717
gene1917	clpC	SMU_2029	0.0710681	7.90935	0.603284	0.712329	0.147319
gene315	pgi	SMU_307	0.0712941	8.69534	0.590914	0.702671	0.153248
gene1873	pbp1b	SMU_1991	0.0714513	7.14367	0.496542	0.620523	0.207242
gene313	SMU_304	SMU_304	0.0715121	5.39798	0.605189	0.71374	0.14646
gene1198	hisF	SMU_1264	0.0717066	5.62555	0.639266	0.741755	0.12974
gene1711	SMU_1808c	SMU_1808c	0.0723448	0.505884	0.83423	0.892069	0.0496014
gene1165	SMU_1228c	SMU_1228c	0.073046	6.01893	0.620065	0.727023	0.138452
gene739	SMU_770c	SMU_770c	0.0730728	4.44587	0.7468	0.831062	0.0803663
gene1433	atpC	SMU_1529	0.0731546	8.57038	0.604912	0.71374	0.14646
gene2006	SMU_2127	SMU_2127	0.0738939	7.72327	0.552514	0.66927	0.174399
gene1703	SMU_1800c	SMU_1800c	0.0755697	5.59798	0.577699	0.691864	0.159979
gene956	SMU_1006	SMU_1006	0.0762748	3.56712	0.655428	0.755512	0.121758
gene1424	SMU_1520	SMU_1520	0.0767384	7.47346	0.516874	0.638007	0.195175
gene831	rimM	SMU_867	0.0773303	3.78445	0.701611	0.793503	0.100452
gene695	murM	SMU_717	0.0776159	6.61687	0.558559	0.674158	0.171238
gene1739	secA	SMU_1838	0.0776938	9.24043	0.546344	0.664827	0.177291
gene1979	argS	SMU_2098	0.0782839	6.48018	0.531271	0.652177	0.185635
gene854	hsdM	SMU_891	0.0783506	5.65323	0.601494	0.710632	0.148355
gene1465	malQ	SMU_1565	0.078904	6.84461	0.486809	0.611017	0.213947
gene1742	scrA	SMU_1841	0.0800758	6.21506	0.59656	0.706878	0.150656
gene1249	SMU_1321c	SMU_1321c	0.0802141	5.14807	0.566822	0.68127	0.166681
gene383	SMU_379	SMU_379	0.0803627	2.93393	0.694162	0.78818	0.103375
gene1769	lepC	SMU_1874	0.0804471	5.64994	0.573734	0.687934	0.162453
gene1902	rl24	SMU_2016	0.0811121	8.65407	0.499946	0.622177	0.206086
gene623	SMU_640c	SMU_640c	0.0816492	1.71198	0.770709	0.848871	0.0711582
gene715	SMU_742	SMU_742	0.0821934	5.27012	0.546863	0.664827	0.177291
gene1146	SMU_1208c	SMU_1208c	0.0825674	5.88157	0.606532	0.714904	0.145752
gene1812	SMU_1923c	SMU_1923c	0.0839994	6.33452	0.504991	0.625713	0.203625
gene298	SMU_289	SMU_289	0.0844636	4.97841	0.55312	0.669601	0.174184
gene1123	SMU_1184c	SMU_1184c	0.0853664	6.46426	0.697728	0.79089	0.101884
gene1900	rs14	SMU_2014	0.0854481	8.08767	0.49474	0.61904	0.208281
gene830	SMU_866	SMU_866	0.0863115	6.86661	0.500157	0.622177	0.206086
gene1067	SMU_1125c	SMU_1125c	0.0867786	4.7075	0.641817	0.744286	0.12826
gene1357	SMU_1443c	SMU_1443c	0.0885684	6.08054	0.481394	0.606871	0.216904
gene540	murG	SMU_549	0.0893158	6.70294	0.567967	0.681831	0.166323
gene1008	ylxM	SMU_1061	0.0898204	4.38048	0.651786	0.752437	0.12353
gene133	SMU_124	SMU_124	0.0898661	4.76244	0.553968	0.670225	0.17378
gene1278	SMU_1353	SMU_1353	0.0906144	0.247437	0.741489	0.826993	0.0824983
gene1169	SMU_1232c	SMU_1232c	0.090644	3.90425	0.607847	0.716036	0.145065
gene518	SMU_526c	SMU_526c	0.0922022	4.63563	0.759187	0.841734	0.0748254
gene1464	glgP	SMU_1564	0.0931257	7.92855	0.586853	0.699082	0.155472
gene849	galK	SMU_886	0.0942176	3.66837	0.614234	0.720605	0.142303
gene417	SMU_416	SMU_416	0.0947721	6.04953	0.500339	0.622177	0.206086
gene1910	SMU_2167	SMU_2167	0.0962989	10.0992	0.532514	0.652905	0.18515
gene1236	SMU_1306c	SMU_1306c	0.0963239	6.38907	0.415373	0.546587	0.262341
gene1936	SMU_2052c	SMU_2052c	0.0963379	1.67538	0.651838	0.752437	0.12353
gene1613	SMU_1725	SMU_1725	0.0970343	1.6776	0.757962	0.841623	0.0748827
gene1396	SMU_1488c	SMU_1488c	0.0979495	-0.634532	0.763918	0.844507	0.0733967
gene6	SMU_09	SMU_09	0.100492	3.91778	0.766911	0.845957	0.0726516
gene1166	punA	SMU_1229	0.101834	6.24866	0.420922	0.551527	0.258433
gene261	rgpG	SMU_246	0.10188	7.34933	0.479392	0.605864	0.217625
gene818	lspA	SMU_853	0.101905	3.84697	0.559681	0.674702	0.170888
gene1209	gyrB	SMU_1277	0.102212	7.77981	0.439572	0.571203	0.24321
gene1871	rpoC	SMU_1989	0.102251	10.5859	0.489529	0.613665	0.212069
gene1232	adcA	SMU_1302	0.104035	6.83281	0.315705	0.447008	0.349684
gene813	SMU_848	SMU_848	0.104781	7.57318	0.525901	0.647163	0.188986
gene856	SMU_893	SMU_893	0.105222	5.81376	0.549308	0.666993	0.175878
gene28	SMU_t11	SMU_t11	0.105973	4.22392	0.770819	0.848871	0.0711582
gene1788	SMU_1897	SMU_1897	0.106839	1.99038	0.668791	0.766727	0.115359
gene1908	rl22	SMU_2022	0.107032	8.72513	0.446939	0.576044	0.239544
gene1753	SMU_1853	SMU_1853	0.10759	5.75296	0.426401	0.55709	0.254075
gene168	SMU_163c	SMU_163c	0.108337	3.43765	0.56262	0.677434	0.169133
gene753	aroK	SMU_785	0.108506	4.71001	0.484457	0.609205	0.215237
gene760	SMU_793	SMU_793	0.108588	4.37699	0.501543	0.622691	0.205727
gene1778	SMU_1884c	SMU_1884c	0.108694	0.751205	0.773905	0.84948	0.0708469
gene1744	scrR	SMU_1844	0.108822	4.70556	0.473576	0.600022	0.221833
gene419	SMU_417	SMU_417	0.108964	5.73158	0.501065	0.622691	0.205727
gene1668	SMU_1773c	SMU_1773c	0.109677	5.14651	0.700725	0.793393	0.100512
gene1536	SMU_1643c	SMU_1643c	0.113124	2.73211	0.588757	0.700934	0.154323
gene897	SMU_943c	SMU_943c	0.113427	6.5994	0.326095	0.454364	0.342596
gene1581	dltB	SMU_1690	0.116254	7.37235	0.501681	0.622691	0.205727
gene1306	urk	SMU_1386	0.117592	4.53154	0.412348	0.543316	0.264948
gene1562	livK	SMU_1669	0.117729	8.6478	0.329638	0.457717	0.339403
gene1082	SMU_1141c	SMU_1141c	0.118008	3.80956	0.556418	0.67238	0.172385
gene1700	SMU_1797c	SMU_1797c	0.1213	5.87636	0.465176	0.591988	0.227687
gene163	cysS	SMU_158	0.12161	6.93699	0.302769	0.432098	0.364417
gene1669	SMU_1774c	SMU_1774c	0.1223	4.4618	0.59634	0.706878	0.150656
gene1947	hemZ	SMU_2063	0.123196	5.11836	0.370627	0.500216	0.300842
gene1983	hisS	SMU_2102	0.123262	6.81205	0.239099	0.364722	0.438038
gene1335	SMU_1417c	SMU_1417c	0.123339	4.75476	0.358382	0.486963	0.312504
gene1041	opuBc	SMU_1095	0.123396	7.12528	0.289381	0.417971	0.378854
gene1435	atpE	SMU_1531	0.12487	7.02177	0.255868	0.382187	0.417724
gene310	SMU_301	SMU_301	0.125466	4.68353	0.424016	0.554498	0.2561
gene1279	SMU_1354c	SMU_1354c	0.12636	3.05079	0.623837	0.730168	0.136577
gene1159	pyrF	SMU_1222	0.12745	4.92429	0.440587	0.571203	0.24321
gene1889	rs13	SMU_2003	0.128141	9.09048	0.379874	0.509198	0.293113
gene1974	SMU_2092c	SMU_2092c	0.128241	4.5194	0.398781	0.529952	0.275764
gene1609	SMU_1721c	SMU_1721c	0.128918	6.71632	0.348292	0.476876	0.321595
gene757	SMU_789	SMU_789	0.129322	5.62882	0.347623	0.476442	0.32199
gene1899	rs8	SMU_2012	0.129583	9.18804	0.441204	0.571237	0.243183
gene851	galE	SMU_888	0.130367	6.07143	0.338381	0.466317	0.331319
gene1898	rl6	SMU_2011	0.13055	9.71192	0.358541	0.486963	0.312504
gene1620	SMU_1733c	SMU_1733c	0.132238	7.60766	0.237569	0.362938	0.440168
gene2017	SMU_2139c	SMU_2139c	0.132266	6.12966	0.279914	0.406927	0.390483
gene1765	mutS2	SMU_1870	0.132293	7.35405	0.267077	0.393306	0.40527
gene1626	fabF	SMU_1739	0.132416	9.10388	0.303995	0.433478	0.363033
gene262	SMU_247	SMU_247	0.133473	7.61152	0.330326	0.45804	0.339097
gene252	SMU_236c	SMU_236c	0.133675	4.21557	0.502848	0.623755	0.204986
gene512	SMU_520	SMU_520	0.133731	5.07866	0.320246	0.4509	0.34592
gene1431	atpA	SMU_1527	0.134017	7.80673	0.369596	0.499413	0.30154
gene1410	SMU_1505c	SMU_1505c	0.134487	4.2741	0.458043	0.585876	0.232194
gene1689	SMU_1784c	SMU_1784c	0.134634	7.02836	0.192165	0.309792	0.508929
gene1122	mtlA2	SMU_1183	0.135402	4.46566	0.585955	0.698425	0.15588
gene1482	SMU_1585c	SMU_1585c	0.135563	3.00097	0.53638	0.65525	0.183593
gene407	SMU_406c	SMU_406c	0.13566	4.03409	0.436163	0.567633	0.245933
gene764	SMU_797	SMU_797	0.136393	2.95905	0.505049	0.625713	0.203625
gene1276	SMU_1351	SMU_1351	0.139331	2.99912	0.46735	0.594003	0.226211
gene2008	SMU_2129c	SMU_2129c	0.14054	2.70185	0.497914	0.621419	0.206615
gene585	pbp2b	SMU_597	0.142377	7.85493	0.261834	0.38736	0.411885
gene559	feoA	SMU_569	0.143569	4.30941	0.310887	0.44174	0.354833
gene1142	parC	SMU_1204	0.144342	7.70733	0.235915	0.361233	0.442212
gene833	trxB2	SMU_869	0.144608	5.99736	0.235662	0.361121	0.442347
gene903	SMU_950	SMU_950	0.144659	7.31092	0.264795	0.390592	0.408276
gene958	SMU_1008	SMU_1008	0.14579	4.07372	0.336088	0.464679	0.332847
gene1897	rl18	SMU_2010	0.146	9.14366	0.292777	0.42227	0.374409
gene603	SMU_620	SMU_620	0.146916	2.7004	0.646484	0.747544	0.126363
gene1757	rs18	SMU_1858	0.148008	9.05993	0.2452	0.371662	0.429851
gene1995	SMU_2115	SMU_2115	0.148177	0.48411	0.567196	0.681313	0.166654
gene1199	hisA	SMU_1265	0.14894	5.66193	0.297623	0.427726	0.368834
gene1370	rmlB	SMU_1457	0.149302	7.99639	0.268437	0.394519	0.403933
gene1595	SMU_1706	SMU_1706	0.150378	4.05177	0.407862	0.538817	0.268559
gene1553	SMU_1660c	SMU_1660c	0.150379	4.27098	0.312962	0.443749	0.352862
gene1398	lacG	SMU_1490	0.151426	2.244	0.423341	0.554172	0.256355
gene55	SMU_39	SMU_39	0.151953	0.439583	0.670566	0.768325	0.114455
gene717	ftsY	SMU_744	0.152726	6.5189	0.237098	0.362769	0.440369
gene1373	rmlA	SMU_1461	0.152905	6.95841	0.153799	0.264934	0.576863
gene1813	gcrR	SMU_1924	0.153406	6.43103	0.247805	0.374593	0.42644
gene1170	deoB	SMU_1233	0.153564	6.52702	0.192288	0.309792	0.508929
gene996	SMU_1048	SMU_1048	0.153948	3.59675	0.585276	0.698029	0.156127
gene1238	aldR	SMU_1308	0.154194	5.13105	0.264677	0.390592	0.408276
gene1338	SMU_1420	SMU_1420	0.154731	4.43246	0.27328	0.399302	0.398698
gene919	folC	SMU_967	0.155499	6.69367	0.166636	0.28003	0.552796
gene824	pyrA	SMU_859	0.156509	6.57041	0.156568	0.268098	0.571707
gene604	SMU_621c	SMU_621c	0.157339	5.77723	0.210304	0.33083	0.480395
gene1726	pncA	SMU_1823	0.157394	6.72713	0.147129	0.255854	0.592008
gene1625	bccP	SMU_1738	0.160111	7.90577	0.24474	0.371355	0.430211
gene1817	psaB	SMU_1928	0.160415	3.74426	0.428606	0.559244	0.252398
gene497	SMU_503c	SMU_503c	0.161085	5.14469	0.403854	0.534927	0.271705
gene1149	SMU_1211	SMU_1211	0.16125	4.03161	0.473433	0.600022	0.221833
gene2013	SMU_2135c	SMU_2135c	0.161471	7.70723	0.173174	0.288671	0.539597
gene1356	SMU_1442c	SMU_1442c	0.16227	6.77786	0.300942	0.430683	0.365842
gene647	argJ	SMU_664	0.162342	4.72966	0.651805	0.752437	0.12353
gene421	SMU_419	SMU_419	0.162963	5.54635	0.358375	0.486963	0.312504
gene1913	rl3	SMU_2025	0.164665	9.73986	0.248271	0.374735	0.426276
gene792	rgpC	SMU_827	0.165325	6.12746	0.246591	0.37332	0.427919
gene566	lytR	SMU_576	0.165452	4.18447	0.265732	0.391687	0.407061
gene1981	SMU_2100c	SMU_2100c	0.166573	5.69338	0.222613	0.345599	0.461427
gene100	SMU_88c	SMU_88c	0.166775	4.51808	0.358687	0.486963	0.312504
gene1939	SMU_2055	SMU_2055	0.167188	3.4093	0.45861	0.586228	0.231933
gene1108	SMU_1168	SMU_1168	0.167275	1.7156	0.480746	0.606814	0.216944
gene374	SMU_369c	SMU_369c	0.16809	3.57574	0.557274	0.67301	0.171978
gene783	SMU_818	SMU_818	0.169631	7.02012	0.374057	0.503413	0.298076
gene1456	SMU_1555c	SMU_1555c	0.169731	5.96281	0.304602	0.434037	0.362473
gene1994	SMU_2114c	SMU_2114c	0.169778	1.56859	0.520024	0.641501	0.192803
gene37	mreD	SMU_21	0.169944	3.59059	0.600815	0.710246	0.148591
gene1545	ogt	SMU_1652	0.170245	5.14179	0.274878	0.400764	0.397111
gene646	argC	SMU_663	0.170417	3.98839	0.630321	0.734054	0.134272
gene4	pth	SMU_07	0.170526	4.29782	0.314223	0.445223	0.351422
gene1520	pyrH	SMU_1625	0.170545	6.99431	0.183869	0.30028	0.522474
gene812	SMU_846	SMU_846	0.170962	7.59464	0.165561	0.27919	0.554101
gene694	murN	SMU_716	0.171598	6.76704	0.188728	0.306708	0.513275
gene1448	SMU_1546	SMU_1546	0.171672	3.02669	0.482504	0.607508	0.216448
gene1034	SMU_1087	SMU_1087	0.172595	2.43708	0.427728	0.558461	0.253007
gene869	SMU_911c	SMU_911c	0.172838	3.69162	0.324982	0.454172	0.342779
gene334	gltX	SMU_330	0.173171	7.3681	0.140926	0.247636	0.606185
gene62	SMU_46	SMU_46	0.174913	3.43654	0.628814	0.73386	0.134387
gene1768	rnh3	SMU_1873	0.175332	6.10685	0.20419	0.323999	0.489456
gene1334	SMU_1416c	SMU_1416c	0.175617	4.91717	0.188134	0.306251	0.513923
gene1722	gatB	SMU_1819	0.176445	7.97241	0.194298	0.312242	0.505509
gene2014	SMU_2136c	SMU_2136c	0.176551	4.32172	0.551556	0.668915	0.174629
gene1012	SMU_1065c	SMU_1065c	0.176912	4.16142	0.214611	0.334986	0.474973
gene1145	fic	SMU_1207	0.176942	5.6307	0.249374	0.375273	0.425652
gene1519	rrf1	SMU_1624	0.1776	6.14759	0.178151	0.294189	0.531374
gene861	SMU_899	SMU_899	0.179072	6.84172	0.134582	0.23984	0.620079
gene311	SMU_302	SMU_302	0.179448	4.38969	0.359717	0.488032	0.311552
gene510	SMU_517	SMU_517	0.180102	5.21612	0.262034	0.387372	0.411872
gene2024	SMU_2150c	SMU_2150c	0.180702	6.28948	0.122638	0.221697	0.65424
gene505	SMU_512c	SMU_512c	0.180771	0.855531	0.451218	0.580096	0.2365
gene1447	SMU_1545c	SMU_1545c	0.180948	5.28446	0.277997	0.404734	0.39283
gene1982	aspS	SMU_2101	0.18138	6.82072	0.101737	0.193291	0.713788
gene1290	SMU_1367c	SMU_1367c	0.181469	5.71602	0.22475	0.347843	0.458616
gene1837	SMU_1950	SMU_1950	0.181609	3.43777	0.452293	0.581107	0.235744
gene162	cysE	SMU_157	0.181706	6.28692	0.189702	0.306889	0.513018
gene935	bglA	SMU_985	0.182001	4.94113	0.213274	0.333936	0.476337
gene150	SMU_143c	SMU_143c	0.182653	5.68343	0.300964	0.430683	0.365842
gene442	SMU_442	SMU_442	0.182941	4.06327	0.258672	0.384094	0.415563
gene1618	murC	SMU_1731	0.183284	7.47307	0.104904	0.198184	0.702932
gene1280	SMU_1355c	SMU_1355c	0.184385	3.19867	0.302441	0.432098	0.364417
gene862	dapB	SMU_900	0.185207	6.81265	0.106963	0.201696	0.695302
gene1225	add	SMU_1295	0.18522	4.69011	0.223798	0.346904	0.459791
gene1434	atpD	SMU_1528	0.185909	9.2038	0.188405	0.306444	0.513649
gene1235	SMU_1305c	SMU_1305c	0.186382	6.66364	0.189603	0.306889	0.513018
gene1912	SMU_2024c	SMU_2024c	0.187238	9.49813	0.280183	0.406939	0.39047
gene420	nusA	SMU_418	0.187479	7.63546	0.153261	0.264234	0.578012
gene1960	SMU_2077c	SMU_2077c	0.1878	6.93813	0.421046	0.551527	0.258433
gene1526	pfs	SMU_1632	0.188508	6.45703	0.103918	0.196876	0.705807
gene848	galR	SMU_885	0.189458	2.80796	0.324212	0.453627	0.343301
gene1143	SMU_1205c	SMU_1205c	0.191231	5.44003	0.397885	0.52911	0.276454
gene756	SMU_788	SMU_788	0.191449	5.81452	0.231186	0.355616	0.449019
gene1121	mtlD	SMU_1182	0.191657	6.13395	0.443611	0.572537	0.242197
gene1254	rf2	SMU_1326	0.192011	7.497	0.0972385	0.18615	0.730136
gene1371	SMU_1459c	SMU_1459c	0.192464	5.59535	0.14442	0.252233	0.598198
gene1467	malX	SMU_1568	0.193406	6.9808	0.108989	0.204367	0.68959
gene1676	SMU_1781	SMU_1781	0.193588	6.39943	0.328889	0.457101	0.339988
gene1337	SMU_1419	SMU_1419	0.193685	4.56098	0.231104	0.355616	0.449019
gene1555	holB	SMU_1662	0.195137	5.71487	0.115066	0.212509	0.672624
gene1612	SMU_1724c	SMU_1724c	0.195238	3.77253	0.257129	0.383341	0.416415
gene282	sgaT	SMU_270	0.19567	2.54938	0.325462	0.454172	0.342779
gene1522	rl11	SMU_1627	0.196157	8.53635	0.119965	0.218039	0.661466
gene1758	ssb	SMU_1859	0.19747	9.47663	0.132027	0.235703	0.627634
gene755	SMU_787	SMU_787	0.198188	6.76913	0.0546954	0.11795	0.928303
gene1635	akh	SMU_1748	0.19836	6.15601	0.0991394	0.189249	0.722966
gene1288	SMU_1365c	SMU_1365c	0.199946	3.02964	0.43425	0.565509	0.247561
gene344	SMU_340	SMU_340	0.200119	6.56762	0.339274	0.467228	0.330472
gene1675	SMU_1780	SMU_1780	0.201299	2.9683	0.393854	0.525138	0.279726
gene1896	rs5	SMU_2009	0.201533	9.01323	0.170373	0.285184	0.544875
gene1219	SMU_1289c	SMU_1289c	0.201704	4.59496	0.156525	0.268098	0.571707
gene327	SMU_322c	SMU_322c	0.201802	6.92474	0.166737	0.28003	0.552796
gene440	SMU_440	SMU_440	0.201941	3.55011	0.302813	0.432098	0.364417
gene1426	glnP	SMU_1522	0.202113	7.06324	0.253108	0.379474	0.420818
gene667	SMU_684	SMU_684	0.202242	4.61554	0.310179	0.441046	0.355516
gene1528	SMU_1634c	SMU_1634c	0.20239	5.88917	0.131941	0.235703	0.627634
gene1293	SMU_1370c	SMU_1370c	0.202892	-2.1925	0.73941	0.825579	0.0832414
gene1056	gyrA	SMU_1114	0.203867	7.20347	0.0751768	0.152016	0.818112
gene1594	SMU_1705	SMU_1705	0.205135	3.09547	0.235463	0.361091	0.442383
gene684	SMU_703c	SMU_703c	0.20553	4.62883	0.166721	0.28003	0.552796
gene906	SMU_953c	SMU_953c	0.205991	2.96455	0.357426	0.486963	0.312504
gene1730	SMU_1828	SMU_1828	0.206868	6.21335	0.185286	0.302348	0.519493
gene957	SMU_1007	SMU_1007	0.207696	4.47756	0.282437	0.409117	0.388153
gene2027	SMU_2153c	SMU_2153c	0.208108	5.07873	0.527801	0.648709	0.18795
gene2028	SMU_2154c	SMU_2154c	0.208204	5.01292	0.450238	0.579207	0.237166
gene1127	SMU_1189c	SMU_1189c	0.208244	4.38469	0.140097	0.246609	0.607991
gene1977	SMU_2096c	SMU_2096c	0.208641	0.29097	0.699286	0.79221	0.10116
gene655	idh	SMU_672	0.209333	9.26021	0.10108	0.192405	0.715784
gene1673	nrdI	SMU_1777	0.209393	3.9265	0.251373	0.377716	0.422834
gene895	SMU_941c	SMU_941c	0.210422	5.95051	0.295971	0.425656	0.370941
gene39	prs	SMU_23	0.210455	5.96965	0.161363	0.274446	0.561544
gene823	pyrB	SMU_858	0.211491	5.52382	0.134811	0.240035	0.619725
gene1304	leuB	SMU_1383	0.211717	6.9708	0.33749	0.465506	0.332074
gene1704	SMU_1801c	SMU_1801c	0.21278	7.38774	0.070123	0.144114	0.841294
gene1220	SMU_1290c	SMU_1290c	0.212988	4.64191	0.159018	0.27183	0.565703
gene273	oppF	SMU_259	0.213286	6.99841	0.0433231	0.0980495	1.00855
gene1243	SMU_1313c	SMU_1313c	0.214008	7.20427	0.0721052	0.147337	0.831687
gene1781	SMU_1889c	SMU_1889c	0.214816	0.553057	0.47121	0.597777	0.223461
gene412	SMU_411c	SMU_411c	0.215364	4.71224	0.244614	0.371355	0.430211
gene1239	SMU_1309c	SMU_1309c	0.215594	6.69255	0.0624971	0.131532	0.88097
gene410	SMU_409	SMU_409	0.216351	5.549	0.0891078	0.174232	0.758872
gene1200	hisH	SMU_1266	0.216896	5.19631	0.178239	0.294189	0.531374
gene1971	hexB	SMU_2089	0.216987	6.36975	0.0644728	0.134703	0.870622
gene381	SMU_376	SMU_376	0.217795	3.56537	0.155605	0.267188	0.573183
gene1124	mtlA1	SMU_1185	0.218613	5.955	0.454278	0.582541	0.234673
gene1688	proS	SMU_1783	0.21921	7.74267	0.0652164	0.135693	0.867441
gene1011	SMU_1064c	SMU_1064c	0.219364	4.17728	0.139558	0.245876	0.609283
gene106	rpoE	SMU_96	0.219559	6.22278	0.124629	0.224689	0.648418
gene328	gpsA	SMU_323	0.220895	6.9007	0.0807111	0.160783	0.79376
gene1791	SMU_1900	SMU_1900	0.221194	1.87985	0.320729	0.450948	0.345874
gene860	SMU_898	SMU_898	0.223077	5.38348	0.0959966	0.184475	0.734063
gene411	brpA	SMU_410	0.224166	7.08846	0.0752646	0.152041	0.818041
gene1372	rmlC	SMU_1460	0.225	6.4531	0.08821	0.172645	0.762847
gene1538	SMU_1645	SMU_1645	0.225884	7.16053	0.0557977	0.120069	0.920567
gene1690	cdsA	SMU_1785	0.226571	5.99781	0.0585471	0.124653	0.904299
gene722	SMU_750c	SMU_750c	0.226663	-3.28243	0.844932	0.899472	0.0460121
gene450	SMU_451	SMU_451	0.226851	2.46654	0.252751	0.379474	0.420818
gene1305	leuA	SMU_1384	0.227342	7.18572	0.189429	0.306889	0.513018
gene1524	SMU_1629c	SMU_1629c	0.227799	7.01548	0.0713388	0.146165	0.835158
gene1523	SMU_1628	SMU_1628	0.229005	0.761886	0.432637	0.564139	0.248614
gene272	oppD	SMU_258	0.229083	7.00362	0.0318747	0.0760759	1.11875
gene946	SMU_996	SMU_996	0.229456	4.51018	0.460858	0.588727	0.230086
gene814	SMU_849	SMU_849	0.229587	8.35622	0.0869879	0.170751	0.767637
gene107	pyrG	SMU_97	0.229846	7.71728	0.0329681	0.0782214	1.10667
gene1901	rl5	SMU_2015	0.229898	9.3923	0.175491	0.291697	0.535068
gene1436	atpF	SMU_1532	0.230403	7.2294	0.0459076	0.102743	0.988247
gene606	SMU_623c	SMU_623c	0.231068	4.76237	0.10755	0.202424	0.693739
gene547	ylmH	SMU_556	0.231433	8.06905	0.215389	0.33568	0.474074
gene1070	ciaH	SMU_1128	0.232702	6.03726	0.113981	0.21139	0.674915
gene1694	SMU_1789c	SMU_1789c	0.23505	6.419	0.145074	0.252936	0.596989
gene268	dacA	SMU_253	0.235366	4.30898	0.115689	0.213035	0.671549
gene593	SMU_606	SMU_606	0.235457	5.02532	0.225781	0.348982	0.457197
gene511	SMU_518	SMU_518	0.235478	6.38056	0.0490739	0.108502	0.964563
gene2026	SMU_2152c	SMU_2152c	0.236103	6.49239	0.0512723	0.111887	0.95122
gene429	SMU_428	SMU_428	0.237826	4.52082	0.103228	0.195753	0.708292
gene1941	SMU_t62	SMU_t62	0.238219	2.58494	0.212404	0.333093	0.477435
gene590	murF	SMU_603	0.238942	5.81956	0.0896221	0.174898	0.757215
gene1586	SMU_1695	SMU_1695	0.239068	4.94377	0.270092	0.396371	0.401898
gene1151	pyrC	SMU_1214	0.239136	5.94143	0.0785081	0.157172	0.803624
gene2001	SMU_2121c	SMU_2121c	0.239268	1.86474	0.474631	0.60098	0.22114
gene1253	ftsE	SMU_1325	0.239408	7.1581	0.0623128	0.131281	0.881798
gene1045	SMU_1100c	SMU_1100c	0.239551	5.20562	0.155638	0.267188	0.573183
gene1421	covS	SMU_1516	0.239621	6.90029	0.0275586	0.0677847	1.16887
gene465	pbp1a	SMU_467	0.240298	8.24621	0.0647492	0.135	0.869665
gene1627	fabG	SMU_1740	0.24031	8.27049	0.0602759	0.128062	0.892578
gene1498	SMU_1602	SMU_1602	0.241223	5.61678	0.248211	0.374735	0.426276
gene1470	SMU_1571	SMU_1571	0.242646	5.88934	0.089539	0.174898	0.757215
gene825	pyrAB	SMU_860	0.243367	8.37209	0.118324	0.216015	0.665516
gene1976	SMU_2094c	SMU_2094c	0.243966	1.93056	0.453079	0.581727	0.235281
gene324	SMU_318	SMU_318	0.245355	6.65325	0.0814983	0.16203	0.790404
gene618	SMU_635	SMU_635	0.246102	7.94572	0.0310896	0.0750027	1.12492
gene1886	rl17	SMU_2000	0.246129	8.62449	0.201712	0.321334	0.493043
gene1437	atpG	SMU_1533	0.247437	7.66064	0.0292386	0.0712204	1.1474
gene97	thiD	SMU_85	0.247462	4.11504	0.138788	0.245143	0.61058
gene1204	hisD	SMU_1270	0.248328	5.96343	0.0576871	0.123214	0.90934
gene283	ptxB	SMU_271	0.248613	3.91306	0.172449	0.287701	0.541058
gene1180	SMU_1245c	SMU_1245c	0.248683	5.27783	0.100713	0.192025	0.716642
gene1610	SMU_1722c	SMU_1722c	0.248695	6.85179	0.11967	0.217699	0.662143
gene1628	fabD	SMU_1741	0.248885	8.4373	0.0598411	0.127273	0.895263
gene1529	glmU	SMU_1635	0.249042	7.15454	0.031254	0.075129	1.12419
gene1980	SMU_2099c	SMU_2099c	0.249352	5.8126	0.169831	0.284513	0.545897
gene1552	SMU_1659c	SMU_1659c	0.250134	5.8315	0.0768925	0.154708	0.810488
gene472	SMU_475	SMU_475	0.250276	8.21125	0.0432766	0.0980495	1.00855
gene346	SMU_342	SMU_342	0.252107	5.5966	0.0745058	0.150939	0.821197
gene204	SMU_t28	SMU_t28	0.252916	3.00493	0.453354	0.581727	0.235281
gene1003	SMU_1056	SMU_1056	0.253518	-0.483781	0.52537	0.646906	0.189159
gene1706	SMU_1803c	SMU_1803c	0.253686	5.44628	0.298056	0.428044	0.368512
gene781	SMU_816	SMU_816	0.255268	5.98598	0.0331758	0.0786215	1.10446
gene544	ylmE	SMU_553	0.255625	7.82422	0.0291994	0.0712112	1.14745
gene1285	SMU_1360c	SMU_1360c	0.255973	4.69458	0.336268	0.464679	0.332847
gene1820	gidB	SMU_1931	0.256414	3.90051	0.181543	0.297688	0.526238
gene160	pnpA	SMU_155	0.256515	7.89274	0.056825	0.121889	0.914035
gene586	recM	SMU_598	0.258551	6.28587	0.17871	0.294484	0.530938
gene1294	SMU_1372c	SMU_1372c	0.258625	1.17196	0.242023	0.368565	0.433486
gene1069	rs20	SMU_1127	0.259781	6.60144	0.360399	0.488627	0.311022
gene1203	serB	SMU_1269	0.261376	5.15362	0.0640718	0.134126	0.872487
gene654	citZ	SMU_671	0.26236	9.14686	0.0400479	0.0919821	1.0363
gene191	SMU_187c	SMU_187c	0.263638	6.51145	0.0573372	0.122726	0.911063
gene449	proA	SMU_450	0.263845	6.18188	0.06053	0.128467	0.891209
gene1782	SMU_1891c	SMU_1891c	0.264733	-1.37858	0.629655	0.73399	0.13431
gene1206	hisZ	SMU_1272	0.266533	5.10454	0.0495353	0.108924	0.962878
gene368	glnR	SMU_363	0.26762	8.34494	0.131504	0.235607	0.627812
gene894	SMU_940c	SMU_940c	0.268481	6.61268	0.0379882	0.0882203	1.05443
gene918	SMU_966	SMU_966	0.268515	6.07484	0.0446955	0.100477	0.997931
gene98	SMU_86	SMU_86	0.269084	3.7518	0.0947826	0.182822	0.737971
gene689	SMU_711	SMU_711	0.269845	3.42744	0.200096	0.320027	0.494814
gene1103	SMU_1163c	SMU_1163c	0.269849	4.63567	0.0667828	0.138238	0.859374
gene1895	rl30	SMU_2008	0.270151	8.14378	0.242836	0.369301	0.432619
gene1252	ftsX	SMU_1324	0.271539	7.5912	0.0205669	0.053881	1.26856
gene1914	SMU_2026c	SMU_2026c	0.272024	7.31643	0.272234	0.398642	0.399417
gene413	SMU_412c	SMU_412c	0.272267	4.39911	0.162949	0.275507	0.559867
gene2034	SMU_2160	SMU_2160	0.272962	4.17674	0.542587	0.661799	0.179274
gene933	bglC	SMU_983	0.273061	3.83151	0.466056	0.592734	0.22714
gene347	SMU_343	SMU_343	0.273599	5.03371	0.0726655	0.148279	0.82892
gene1903	rl14	SMU_2017	0.273916	8.76741	0.205607	0.325477	0.48748
gene1281	SMU_1356c	SMU_1356c	0.274545	3.13183	0.204939	0.324931	0.488209
gene1993	SMU_2113c	SMU_2113c	0.275443	2.61069	0.192312	0.309792	0.508929
gene696	SMU_718c	SMU_718c	0.275764	5.29339	0.074254	0.150756	0.821726
gene702	SMU_724	SMU_724	0.27668	3.1936	0.218491	0.339724	0.468873
gene1692	SMU_1787c	SMU_1787c	0.27713	6.5166	0.0745695	0.150939	0.821197
gene1152	ung	SMU_1215	0.277579	5.09198	0.0460879	0.102918	0.98751
gene44	SMU_28	SMU_28	0.277848	1.76081	0.162692	0.275507	0.559867
gene668	SMU_685	SMU_685	0.279203	3.69057	0.183755	0.30028	0.522474
gene1242	aspB	SMU_1312	0.279483	6.91006	0.0138229	0.038681	1.4125
gene1907	rs3	SMU_2021	0.279775	9.43796	0.0902639	0.175809	0.754958
gene1202	hisB	SMU_1268	0.280575	5.33897	0.0641298	0.134126	0.872487
gene1918	ctsR	SMU_2030	0.281018	5.27615	0.0940097	0.181698	0.74065
gene1752	SMU_1852	SMU_1852	0.282386	6.14376	0.0210845	0.055022	1.25946
gene1183	SMU_1249c	SMU_1249c	0.284684	5.79897	0.094864	0.182822	0.737971
gene1748	SMU_1848	SMU_1848	0.284729	3.79313	0.400746	0.532212	0.273916
gene1497	bgl	SMU_1601	0.284918	3.23936	0.104052	0.196944	0.705656
gene773	SMU_806c	SMU_806c	0.286293	9.06625	0.0499157	0.109521	0.960504
gene874	SMU_917c	SMU_917c	0.286877	3.2241	0.260768	0.386637	0.412697
gene1171	rpiA	SMU_1234	0.291637	4.98046	0.029993	0.072706	1.13843
gene99	SMU_87	SMU_87	0.291947	4.54273	0.0683779	0.141249	0.850015
gene560	feoB	SMU_570	0.292986	6.94375	0.015109	0.0418148	1.37867
gene26	SMU_t09	SMU_t09	0.293016	2.64055	0.550684	0.66826	0.175054
gene1556	kthY	SMU_1663	0.293985	5.04771	0.040402	0.0924786	1.03396
gene377	SMU_372	SMU_372	0.294154	2.38751	0.404198	0.535031	0.271621
gene2036	SMU_t64	SMU_t64	0.29418	0.915296	0.257213	0.383341	0.416415
gene1816	SMU_1927	SMU_1927	0.294294	1.67831	0.199154	0.319027	0.496172
gene1140	SMU_1201c	SMU_1201c	0.295248	3.06294	0.210764	0.331035	0.480126
gene745	SMU_776	SMU_776	0.295272	6.82194	0.0790668	0.15782	0.801838
gene251	SMU_235	SMU_235	0.295867	7.51858	0.0192262	0.0507651	1.29443
gene1647	SMU_t50	SMU_t50	0.295968	5.87036	0.363244	0.491822	0.308192
gene433	SMU_433	SMU_433	0.296798	4.3869	0.117223	0.214651	0.668266
gene1888	rs11	SMU_2002	0.29769	8.83151	0.150492	0.259906	0.585184
gene1208	SMU_1276c	SMU_1276c	0.298154	8.39126	0.0222999	0.0576701	1.23905
gene1905	rl29	SMU_2019	0.299267	7.18502	0.0493933	0.108746	0.963585
gene643	SMU_660	SMU_660	0.300247	3.18701	0.202685	0.322373	0.491641
gene651	SMU_668c	SMU_668c	0.300346	8.76808	0.0336654	0.0795447	1.09939
gene1705	SMU_1802c	SMU_1802c	0.301248	5.82703	0.0215263	0.0560296	1.25158
gene1148	parE	SMU_1210	0.302537	6.52297	0.0180866	0.0485102	1.31417
gene691	ftsW	SMU_713	0.302952	7.47608	0.0143476	0.0399826	1.39813
gene878	SMU_923	SMU_923	0.304523	6.68522	0.0881903	0.172645	0.762847
gene243	SMU_226c	SMU_226c	0.305102	5.12168	0.0904052	0.175914	0.754699
gene902	clpX	SMU_949	0.306365	8.38563	0.0168137	0.046026	1.337
gene202	SMU_t26	SMU_t26	0.307547	4.79939	0.317467	0.448871	0.347879
gene434	SMU_434	SMU_434	0.309306	4.4096	0.0659418	0.136778	0.863983
gene1834	nusG	SMU_1947	0.309882	5.49124	0.0303273	0.0733395	1.13466
gene373	SMU_368c	SMU_368c	0.311719	7.32095	0.00983285	0.0291795	1.53492
gene509	SMU_516	SMU_516	0.311923	4.94412	0.0296217	0.0719794	1.14279
gene1667	SMU_1772c	SMU_1772c	0.311949	3.76836	0.377346	0.506484	0.295434
gene269	oppA	SMU_255	0.31225	7.86262	0.00735034	0.022613	1.64564
gene85	SMU_72	SMU_72	0.312329	3.39305	0.117326	0.214651	0.668266
gene772	SMU_805c	SMU_805c	0.313845	8.08352	0.0249231	0.0627385	1.20247
gene1241	asnS	SMU_1311	0.315659	7.19779	0.0104634	0.0304664	1.51618
gene1831	syl	SMU_1943	0.316399	8.42422	0.0265648	0.0657422	1.18216
gene174	SMU_169	SMU_169	0.316875	8.48525	0.0269789	0.0665313	1.17697
gene784	mscL	SMU_819	0.317243	6.52455	0.0255384	0.0637509	1.19551
gene42	plsX	SMU_26	0.317314	6.45349	0.0134079	0.0378886	1.42149
gene567	lytS	SMU_577	0.317587	5.30092	0.0209027	0.0546184	1.26266
gene997	krpS	SMU_1050	0.318956	6.49297	0.00478843	0.0158982	1.79865
gene917	SMU_965	SMU_965	0.320524	5.86107	0.0250099	0.0627861	1.20214
gene1205	hisG	SMU_1271	0.320536	4.68501	0.0551937	0.118897	0.92483
gene238	SMU_221c	SMU_221c	0.322694	5.64281	0.0485028	0.107357	0.969169
gene1399	lacE	SMU_1491	0.324231	2.0028	0.0962892	0.184821	0.733248
gene1521	rl1	SMU_1626	0.324245	9.42644	0.0226017	0.0580838	1.23594
gene1546	serA	SMU_1653	0.324554	7.40798	0.00224332	0.00831227	2.08028
gene1	dnaN	SMU_02	0.326619	5.64196	0.0377465	0.0877987	1.05651
gene87	SMU_74	SMU_74	0.326964	6.5478	0.0192746	0.0508262	1.29391
gene1585	SMU_1694c	SMU_1694c	0.328433	3.99652	0.319906	0.4509	0.34592
gene1120	phnA	SMU_1180	0.328526	4.27084	0.0475182	0.10541	0.97712
gene1287	SMU_1363c	SMU_1363c	0.331001	5.69344	0.0443028	0.0998554	1.00063
gene1721	SMU_1818c	SMU_1818c	0.331065	4.18099	0.230352	0.354876	0.449923
gene959	SMU_1009	SMU_1009	0.331606	4.81037	0.077043	0.154856	0.810073
gene378	SMU_373	SMU_373	0.332041	2.12665	0.108799	0.204202	0.689941
gene1564	SMU_1671c	SMU_1671c	0.332738	4.40032	0.11516	0.212509	0.672624
gene1527	SMU_1633c	SMU_1633c	0.333168	4.92239	0.0648662	0.135104	0.869331
gene296	SMU_286	SMU_286	0.333922	7.88046	0.00425511	0.0144372	1.84052
gene1125	glmS	SMU_1187	0.334291	9.06789	0.0212985	0.0555085	1.25564
gene1267	SMU_1341c	SMU_1341c	0.33469	7.88385	0.234674	0.360155	0.44351
gene345	SMU_341	SMU_341	0.335531	5.84712	0.0189169	0.05008	1.30034
gene161	SMU_156	SMU_156	0.336331	5.84381	0.0399984	0.0919735	1.03634
gene671	SMU_689	SMU_689	0.337829	7.83851	0.00419754	0.0142659	1.8457
gene1617	SMU_1730c	SMU_1730c	0.33832	5.13969	0.0263258	0.0653113	1.18501
gene9	SMU_12	SMU_12	0.33929	6.12673	0.0245858	0.0624578	1.20441
gene742	SMU_773c	SMU_773c	0.340953	6.78042	0.00534146	0.017305	1.76183
gene2023	SMU_2149c	SMU_2149c	0.341156	5.61924	0.0108485	0.0315421	1.50111
gene1119	SMU_1179c	SMU_1179c	0.342059	5.6708	0.0576877	0.123214	0.90934
gene1719	SMU_1816c	SMU_1816c	0.342691	0.447933	0.305827	0.435473	0.361038
gene2022	SMU_2148c	SMU_2148c	0.343339	5.52022	0.055895	0.12015	0.920275
gene43	acpP	SMU_27	0.343598	5.51407	0.0170015	0.0464722	1.33281
gene682	SMU_701c	SMU_701c	0.344575	3.71717	0.0826817	0.164059	0.785001
gene543	ftsZ	SMU_552	0.344848	8.81512	0.019081	0.050448	1.29716
gene448	proB	SMU_449	0.345214	5.31257	0.0249457	0.0627385	1.20247
gene1525	SMU_1631	SMU_1631	0.345221	3.3873	0.0491303	0.108507	0.964541
gene1723	SMU_1820c	SMU_1820c	0.345559	7.68205	0.0174813	0.0474661	1.32362
gene821	pyrR	SMU_856	0.345682	4.12729	0.0760714	0.153516	0.813846
gene1672	SMU_1776c	SMU_1776c	0.345752	2.27992	0.321836	0.451558	0.345287
gene642	SMU_659	SMU_659	0.34674	2.08249	0.161912	0.274446	0.561544
gene657	ptsH	SMU_674	0.348061	7.86397	0.0461547	0.102953	0.987363
gene63	SMU_47	SMU_47	0.348216	3.8286	0.25379	0.380079	0.420126
gene468	SMU_471	SMU_471	0.348438	5.33247	0.0260849	0.0648738	1.18793
gene1063	SMU_1121c	SMU_1121c	0.34875	8.1117	0.0136183	0.0382683	1.41716
gene1422	covR	SMU_1517	0.348962	6.26165	0.00373645	0.0129393	1.88809
gene175	SMU_170	SMU_170	0.350231	8.45869	0.0417688	0.0953903	1.0205
gene1949	SMU_2065	SMU_2065	0.350429	5.83059	0.00577166	0.018462	1.73372
gene607	SMU_624	SMU_624	0.35228	5.3234	0.01539	0.042534	1.37126
gene83	thrC	SMU_70	0.352333	6.47316	0.00778156	0.023722	1.62485
gene1269	SMU_1343c	SMU_1343c	0.3538	7.36071	0.135909	0.241562	0.616971
gene870	SMU_913	SMU_913	0.353945	8.65502	0.0844062	0.166332	0.779023
gene481	SMU_486	SMU_486	0.354257	4.27093	0.0386437	0.0893456	1.04893
gene1629	SMU_1742c	SMU_1742c	0.355491	8.80136	0.00428606	0.0145178	1.8381
gene982	SMU_1034c	SMU_1034c	0.356827	4.37198	0.0233841	0.0596309	1.22453
gene1727	SMU_1824c	SMU_1824c	0.357564	7.03889	0.00687185	0.0214071	1.66944
gene1184	SMU_1250c	SMU_1250c	0.358034	3.64677	0.171917	0.28729	0.541679
gene1297	SMU_1375c	SMU_1375c	0.358995	3.71169	0.0269829	0.0665313	1.17697
gene1759	rs6	SMU_1860	0.359553	7.86991	0.0357054	0.0835341	1.07814
gene1636	SMU_t41	SMU_t41	0.362084	3.73311	0.272132	0.398642	0.399417
gene207	SMU_t31	SMU_t31	0.363013	2.40965	0.113636	0.21139	0.674915
gene877	SMU_922	SMU_922	0.363533	6.80756	0.00851231	0.0257159	1.5898
gene554	SMU_564	SMU_564	0.364121	4.9675	0.131884	0.235703	0.627634
gene336	SMU_332	SMU_332	0.365756	6.19752	0.00816188	0.0247315	1.60675
gene455	SMU_457	SMU_457	0.366094	3.98073	0.301533	0.431191	0.365331
gene1789	SMU_1898	SMU_1898	0.36621	1.93509	0.122884	0.221941	0.653763
gene1207	hisC	SMU_1273	0.366843	4.98321	0.0142454	0.0397528	1.40063
gene558	SMU_568	SMU_568	0.367236	6.42646	0.00748641	0.0229614	1.639
gene1468	malF	SMU_1569	0.368061	5.54879	0.0134353	0.0379128	1.42121
gene1932	ptsG	SMU_2047	0.36957	8.6575	0.0174783	0.0474661	1.32362
gene631	prtM	SMU_648	0.36983	7.30227	0.000719261	0.00304664	2.51618
gene1104	SMU_1164c	SMU_1164c	0.370098	4.18294	0.0109248	0.0316268	1.49995
gene822	SMU_857	SMU_857	0.3721	5.80325	0.0279007	0.0684588	1.16457
gene1906	rl16	SMU_2020	0.373941	9.15375	0.0244739	0.0622522	1.20585
gene1117	SMU_1177c	SMU_1177c	0.376219	6.74297	0.000623228	0.0026963	2.56923
gene1402	lacC	SMU_1494	0.37926	0.276405	0.161889	0.274446	0.561544
gene1042	opuBa	SMU_1096	0.379996	5.86971	0.00466713	0.0155242	1.80899
gene89	SMU_76	SMU_76	0.383342	5.79048	0.0226727	0.0581856	1.23518
gene1637	SMU_t42	SMU_t42	0.383482	4.3197	0.114609	0.212138	0.673383
gene782	SMU_817	SMU_817	0.385542	5.86139	0.00921975	0.0275634	1.55967
gene557	SMU_567	SMU_567	0.386412	5.98111	0.0251483	0.0629332	1.20112
gene1615	greA	SMU_1728	0.386462	6.01155	0.00183847	0.00699245	2.15537
gene1743	scrB	SMU_1843	0.388002	5.14259	0.005148	0.0167602	1.77572
gene447	SMU_448	SMU_448	0.388638	5.5714	0.00789279	0.0240247	1.61934
gene1554	SMU_1661c	SMU_1661c	0.390302	5.52697	0.00853038	0.0257318	1.58953
gene323	SMU_317	SMU_317	0.390318	5.57469	0.018156	0.0485768	1.31357
gene1390	SMU_1482c	SMU_1482c	0.392685	3.98777	0.0178147	0.048109	1.31777
gene1819	lemA	SMU_1930	0.392784	6.70768	0.000783946	0.00331366	2.47969
gene542	ftsA	SMU_551	0.393011	8.25958	0.00127148	0.00508594	2.29363
gene1720	SMU_1817c	SMU_1817c	0.396276	0.332953	0.14155	0.248516	0.604646
gene7	SMU_10	SMU_10	0.397484	4.99037	0.248815	0.375169	0.425773
gene2033	SMU_2159	SMU_2159	0.398519	6.04836	0.00481701	0.0159405	1.7975
gene1071	ciaR	SMU_1129	0.398826	5.01506	0.00936486	0.0279142	1.55417
gene666	SMU_683	SMU_683	0.39928	6.19668	0.00174336	0.00666878	2.17595
gene1469	malG	SMU_1570	0.400066	4.7462	0.00590318	0.0188228	1.72532
gene872	SMU_915c	SMU_915c	0.400093	3.81578	0.0779855	0.156282	0.806092
gene1116	SMU_1176	SMU_1176	0.401176	4.75027	0.0208358	0.0545145	1.26349
gene1492	ptcC	SMU_1596	0.401277	0.814079	0.158814	0.271712	0.565892
gene0	dnaA	SMU_01	0.403191	5.56374	0.0133937	0.0378886	1.42149
gene1118	SMU_1178c	SMU_1178c	0.403687	5.9366	0.00122507	0.00492968	2.30718
gene1969	tagI	SMU_2087	0.403991	5.43851	0.00429648	0.0145286	1.83778
gene88	SMU_75	SMU_75	0.405538	6.55767	0.00234382	0.00862115	2.06443
gene1948	SMU_2064c	SMU_2064c	0.406038	6.03307	0.000787965	0.00331918	2.47897
gene29	SMU_t12	SMU_t12	0.406557	3.17124	0.181033	0.297094	0.527106
gene737	SMU_768c	SMU_768c	0.409103	2.96468	0.32072	0.450948	0.345874
gene61	SMU_45	SMU_45	0.411597	5.03845	0.114748	0.212199	0.673257
gene672	SMU_690	SMU_690	0.412174	6.10484	0.00155149	0.00606135	2.21743
gene1642	SMU_t47	SMU_t47	0.413122	4.31271	0.107732	0.202576	0.693412
gene699	SMU_721	SMU_721	0.413334	4.09823	0.00728732	0.0224534	1.64872
gene1038	wapE	SMU_1091	0.413594	6.96537	0.00994728	0.0294756	1.53054
gene2039	SMU_2162c	SMU_2162c	0.415458	3.05274	0.201426	0.321334	0.493043
gene535	SMU_543	SMU_543	0.415951	6.63512	0.000819712	0.0034217	2.46576
gene1549	serC	SMU_1656	0.416437	6.92285	0.000206007	0.00102595	2.98887
gene688	SMU_709	SMU_709	0.416547	3.99496	0.0460352	0.102914	0.987524
gene871	SMU_914c	SMU_914c	0.417503	3.77117	0.0387277	0.089358	1.04887
gene2010	SMU_2131	SMU_2131	0.422497	-1.3115	0.403583	0.53492	0.271711
gene724	SMU_752	SMU_752	0.423446	5.27291	0.0111315	0.032133	1.49305
gene409	SMU_408	SMU_408	0.424335	6.78493	0.000535365	0.00235701	2.62764
gene438	SMU_438c	SMU_438c	0.424595	5.84925	0.00377321	0.0130218	1.88533
gene658	SMU_675	SMU_675	0.425236	10.6805	0.00723615	0.0223299	1.65111
gene141	SMU_133c	SMU_133c	0.425759	2.19985	0.0233124	0.0595236	1.22531
gene1880	SMU_t59	SMU_t59	0.425946	3.08726	0.186574	0.304203	0.516837
gene1126	lepB	SMU_1188	0.426053	6.03816	0.118422	0.216015	0.665516
gene270	oppB	SMU_256	0.426147	6.31727	0.00409522	0.0139654	1.85495
gene698	SMU_720	SMU_720	0.427559	4.95685	0.00202566	0.00764508	2.11662
gene441	SMU_441	SMU_441	0.42809	3.88119	0.0101614	0.0299338	1.52384
gene1646	SMU_r08	SMU_r08	0.428334	19.4017	0.0324034	0.0770633	1.11315
gene653	citB	SMU_670	0.429742	9.93887	0.00403818	0.0137942	1.8603
gene1160	pyrDB	SMU_1223	0.430402	3.6377	0.0340712	0.0802709	1.09544
gene1766	SMU_1871c	SMU_1871c	0.431303	5.90392	0.1439	0.251544	0.599387
gene552	clpE	SMU_562	0.431847	9.48451	0.00507513	0.0165766	1.78051
gene1547	SMU_1654c	SMU_1654c	0.435816	6.36532	0.000157128	0.00080036	3.09671
gene538	SMU_547	SMU_547	0.43614	6.3279	0.000874284	0.00363553	2.43943
gene1584	hlyX	SMU_1693	0.436306	7.71593	0.000977122	0.00400401	2.3975
gene1181	SMU_1246c	SMU_1246c	0.436545	4.01814	0.00961268	0.0285683	1.54412
gene1224	flaW	SMU_1294	0.437252	5.3726	0.00525728	0.0170883	1.7673
gene258	SMU_243	SMU_243	0.438406	5.20215	0.00181038	0.00689863	2.16124
gene534	glk	SMU_542	0.439544	8.17149	0.000549989	0.00241084	2.61783
gene1400	lacF	SMU_1492	0.440494	-0.697405	0.213763	0.334046	0.476193
gene1639	SMU_t44	SMU_t44	0.440742	3.44067	0.0114402	0.0327421	1.48489
gene271	oppC	SMU_257	0.444376	6.45391	0.000186135	0.000933923	3.02969
gene199	SMU_t23	SMU_t23	0.448642	4.29556	0.0538937	0.116721	0.93285
gene873	SMU_916c	SMU_916c	0.449772	4.13636	0.0608777	0.128797	0.890094
gene380	SMU_375	SMU_375	0.450332	2.34708	0.0473867	0.105234	0.977844
gene151	SMU_144c	SMU_144c	0.450773	5.37245	0.00370121	0.0128394	1.89146
gene536	SMU_545	SMU_545	0.451057	5.05401	0.0186935	0.0496549	1.30404
gene1872	rpoB	SMU_1990	0.453131	10.1925	0.00257657	0.00930712	2.03118
gene1147	SMU_1209c	SMU_1209c	0.453176	6.26755	0.000944014	0.00390814	2.40803
gene1387	miaA	SMU_1477	0.456417	4.39034	0.00328409	0.0116331	1.93431
gene1919	eftS	SMU_2031	0.457264	8.80686	0.00296243	0.0105869	1.97523
gene1286	SMU_1361c	SMU_1361c	0.458914	6.73758	0.0942169	0.181924	0.740111
gene116	SMU_106c	SMU_106c	0.459215	4.67234	0.00368921	0.0128199	1.89212
gene297	SMU_287	SMU_287	0.460259	7.08298	5.38159e-05	0.000311143	3.50704
gene1920	rs2	SMU_2032	0.460706	8.74048	0.00119457	0.00483596	2.31552
gene900	dfrA	SMU_947	0.460765	6.76051	0.00080134	0.00335895	2.4738
gene2025	pgsA	SMU_2151	0.462117	5.13548	0.0452398	0.101361	0.994128
gene1358	SMU_1444c	SMU_1444c	0.465804	7.07056	1.63933e-05	0.000107089	3.97026
gene1956	SMU_2073c	SMU_2073c	0.468733	2.64042	0.00614409	0.0194065	1.71205
gene393	SMU_390	SMU_390	0.470473	2.31363	0.175889	0.291864	0.53482
gene1361	SMU_1447c	SMU_1447c	0.471231	5.80592	0.000488668	0.00218489	2.66057
gene1950	SMU_2066c	SMU_2066c	0.471371	6.93995	2.3579e-06	1.80384e-05	4.7438
gene386	SMU_383c	SMU_383c	0.473878	1.05961	0.0430432	0.0976359	1.01039
gene379	SMU_374	SMU_374	0.474935	2.00259	0.0654279	0.135852	0.866933
gene537	SMU_546	SMU_546	0.475067	9.20396	0.00041522	0.00189869	2.72155
gene1403	lacB	SMU_1495	0.475149	-0.664697	0.161419	0.274446	0.561544
gene1201	SMU_1267c	SMU_1267c	0.479701	4.17781	0.0178249	0.048109	1.31777
gene687	SMU_707c	SMU_707c	0.480225	7.03067	0.00531486	0.0172476	1.76327
gene1392	SMU_1484c	SMU_1484c	0.480679	4.95786	0.00248932	0.00908984	2.04144
gene396	SMU_393	SMU_393	0.481845	3.75158	0.0356587	0.0835218	1.0782
gene144	SMU_136c	SMU_136c	0.483841	1.15209	0.121942	0.220835	0.655932
gene1616	SMU_1729c	SMU_1729c	0.483962	7.74255	6.70794e-05	0.00037805	3.42245
gene1474	SMU_1575c	SMU_1575c	0.484513	2.50454	0.279207	0.406193	0.391268
gene580	SMU_592c	SMU_592c	0.484986	1.38323	0.348413	0.476876	0.321595
gene482	SMU_487	SMU_487	0.485752	3.88841	0.00355664	0.0124886	1.90349
gene718	lmrB	SMU_745	0.486256	5.09909	0.00286336	0.0102693	1.98846
gene546	ylmG	SMU_555	0.486623	5.25181	0.0092886	0.027728	1.55708
gene1970	ruvA	SMU_2088	0.487067	5.4727	0.00504913	0.0165454	1.78132
gene1975	argR	SMU_2093	0.487577	4.09157	0.0739087	0.150311	0.823009
gene367	SMU_362	SMU_362	0.48847	3.43854	0.0250583	0.0627861	1.20214
gene561	SMU_571	SMU_571	0.488496	3.54707	0.0205337	0.0538641	1.2687
gene40	SMU_24	SMU_24	0.489573	5.01481	0.000252158	0.00123441	2.90854
gene130	SMU_120	SMU_120	0.490028	4.90113	0.00367907	0.0128199	1.89212
gene341	SMU_337	SMU_337	0.490721	6.33168	0.000106245	0.000568521	3.24525
gene376	SMU_371	SMU_371	0.492691	1.57862	0.032373	0.0770633	1.11315
gene692	SMU_714	SMU_714	0.492739	11.3262	0.00250766	0.00914025	2.03904
gene1128	pykF	SMU_1190	0.492993	9.90528	0.000363042	0.00169839	2.76996
gene1161	pyrK	SMU_1224	0.495775	3.31852	0.00254877	0.00927329	2.03277
gene1944	SMU_2059c	SMU_2059c	0.497178	3.33745	0.00626588	0.0196676	1.70625
gene250	ilvA	SMU_234	0.497837	7.13051	9.07231e-06	6.16672e-05	4.20995
gene1277	SMU_1352	SMU_1352	0.499149	1.40343	0.0255271	0.0637509	1.19551
gene1394	SMU_1486c	SMU_1486c	0.499206	1.86592	0.0853307	0.167873	0.775019
gene84	SMU_71	SMU_71	0.500451	4.30958	0.0011424	0.00464347	2.33316
gene1563	SMU_1670c	SMU_1670c	0.501748	3.62063	0.00232376	0.00856303	2.06737
gene1068	coaA	SMU_1126	0.502236	3.93804	0.0343467	0.0808253	1.09245
gene385	SMU_382c	SMU_382c	0.502594	1.16457	0.0317501	0.076049	1.11891
gene487	pfl2	SMU_493	0.502861	4.09796	0.00221313	0.00821553	2.08536
gene342	SMU_338	SMU_338	0.504829	6.92821	1.12621e-05	7.47836e-05	4.12619
gene876	SMU_921	SMU_921	0.505143	4.37244	0.0123798	0.0352806	1.45246
gene239	SMU_222c	SMU_222c	0.507371	4.67298	0.0311896	0.0750641	1.12457
gene1105	SMU_1165c	SMU_1165c	0.507693	1.77121	0.0332214	0.0786371	1.10437
gene86	SMU_73	SMU_73	0.512865	6.78574	0.00164603	0.00636886	2.19594
gene1329	SMU_1410	SMU_1410	0.51426	2.11693	0.0295799	0.0719646	1.14288
gene723	SMU_751	SMU_751	0.514712	7.25877	2.99781e-05	0.000186161	3.73011
gene713	SMU_739c	SMU_739c	0.517411	1.81375	0.030307	0.0733395	1.13466
gene1295	SMU_1373c	SMU_1373c	0.518675	0.0403029	0.0899291	0.175327	0.756152
gene1483	syt1	SMU_1586	0.520657	6.51407	0.0004998	0.00222477	2.65271
gene1395	SMU_1487	SMU_1487	0.522842	5.47895	0.00442525	0.0149139	1.82641
gene246	SMU_229	SMU_229	0.524808	7.95762	3.77528e-06	2.8029e-05	4.55239
gene300	tkt	SMU_291	0.524918	7.60055	4.74686e-05	0.000277636	3.55652
gene1359	SMU_1445c	SMU_1445c	0.526015	5.23791	0.000525859	0.00232024	2.63447
gene101	SMU_89c	SMU_89c	0.52716	3.11277	0.00334491	0.011807	1.92786
gene1268	bacA1	SMU_1342	0.527631	8.45056	0.0923789	0.179062	0.746997
gene592	SMU_605	SMU_605	0.52824	3.97293	0.20044	0.320322	0.494413
gene1955	SMU_2072c	SMU_2072c	0.528243	4.1533	0.000467841	0.00210581	2.67658
gene60	SMU_44	SMU_44	0.530717	3.83105	0.000949199	0.00392154	2.40654
gene369	glnA	SMU_364	0.531182	10.2845	0.000624491	0.0026963	2.56923
gene1479	dnaX	SMU_1581	0.531489	7.24056	0.000316507	0.00151262	2.82027
gene192	SMU_188c	SMU_188c	0.532893	6.18361	4.0986e-05	0.000243976	3.61265
gene57	SMU_41	SMU_41	0.532964	-1.34708	0.316154	0.447329	0.349373
gene868	gtfD	SMU_910	0.534254	9.10559	0.00142362	0.00561162	2.25091
gene1548	SMU_1655c	SMU_1655c	0.534342	4.54886	0.0202991	0.053388	1.27256
gene978	SMU_1029	SMU_1029	0.534764	-4.02642	1	1	0
gene58	SMU_42	SMU_42	0.535367	2.92217	0.00684391	0.0213819	1.66995
gene1153	SMU_1216c	SMU_1216c	0.536022	4.71175	0.000366907	0.00170142	2.76919
gene605	SMU_622c	SMU_622c	0.538076	3.12235	0.0099704	0.0295007	1.53017
gene1988	SMU_2107c	SMU_2107c	0.538509	1.16559	0.062973	0.132395	0.878129
gene938	SMU_988	SMU_988	0.538734	6.04608	0.00152317	0.0059623	2.22459
gene1430	SMU_1526c	SMU_1526c	0.539135	1.06156	0.258526	0.384094	0.415563
gene1401	lacD	SMU_1493	0.539556	0.226409	0.0427947	0.0971816	1.01242
gene1724	SMU_1821c	SMU_1821c	0.541576	4.98934	0.000335366	0.00158766	2.79924
gene975	SMU_1026	SMU_1026	0.544356	0.495877	0.0532891	0.115536	0.937282
gene1495	celR	SMU_1599	0.547183	0.50652	0.0419725	0.0956384	1.01937
gene577	SMU_589	SMU_589	0.548081	7.76671	0.0059664	0.0189638	1.72208
gene1043	SMU_1097c	SMU_1097c	0.5481	4.94115	0.00096516	0.00396307	2.40197
gene248	ilvH	SMU_232	0.548271	6.59746	2.50726e-06	1.89749e-05	4.72182
gene471	luxS	SMU_474	0.548783	4.85841	0.000642224	0.00275513	2.55986
gene340	rnpA	SMU_336	0.549387	4.66021	0.000424803	0.00193372	2.71361
gene259	bacA	SMU_244	0.55423	4.72235	7.77753e-05	0.000432276	3.36424
gene1489	pepQ	SMU_1592	0.554308	3.81227	0.000240268	0.00118195	2.9274
gene686	SMU_706c	SMU_706c	0.555802	4.19529	0.000403285	0.00184831	2.73322
gene1493	SMU_1597c	SMU_1597c	0.558957	-1.26849	0.1939	0.311851	0.506052
gene730	SMU_758c	SMU_758c	0.559051	5.04362	0.115729	0.213035	0.671549
gene1550	SMU_1657c	SMU_1657c	0.560014	4.50789	0.000128616	0.000663769	3.17798
gene1137	rs1	SMU_1200	0.561823	10.1931	0.00174343	0.00666878	2.17595
gene443	SMU_444	SMU_444	0.562647	1.01728	0.0156747	0.0431428	1.36509
gene59	SMU_43	SMU_43	0.563114	3.96564	0.00563395	0.018079	1.74283
gene690	capP	SMU_712	0.564221	8.07086	5.12867e-06	3.69711e-05	4.43214
gene1360	SMU_1446c	SMU_1446c	0.566185	4.81919	0.000107832	0.000575483	3.23997
gene1551	nrgA	SMU_1658	0.566912	5.72212	8.42854e-06	5.78779e-05	4.23749
gene480	SMU_485	SMU_485	0.567892	3.18939	0.0148689	0.0412637	1.38443
gene240	SMU_223c	SMU_223c	0.570903	3.05542	0.00129665	0.00517631	2.28598
gene208	SMU_t32	SMU_t32	0.572297	-1.80339	0.358368	0.486963	0.312504
gene1951	csbB	SMU_2067	0.574704	5.20381	0.000115537	0.000608535	3.21571
gene998	SMU_1051	SMU_1051	0.575998	6.30594	1.82479e-06	1.42859e-05	4.84509
gene1835	secE	SMU_1948	0.576268	5.14602	0.00257084	0.0093031	2.03137
gene700	SMU_722	SMU_722	0.579806	3.09667	0.052001	0.113109	0.946502
gene41	recO	SMU_25	0.581331	4.42755	0.0219959	0.0571042	1.24333
gene147	SMU_139	SMU_139	0.581985	5.53225	0.00151639	0.00594734	2.22568
gene1391	SMU_1483c	SMU_1483c	0.583336	3.37999	0.00241485	0.00886619	2.05226
gene1363	SMU_1450	SMU_1450	0.583354	6.5355	1.96468e-06	1.52036e-05	4.81805
gene149	SMU_141	SMU_141	0.584646	4.95502	0.000521116	0.00230944	2.63649
gene583	pyrD	SMU_595	0.584794	3.97125	0.00363914	0.0127338	1.89504
gene1631	fabH	SMU_1744	0.585294	7.97147	8.00404e-06	5.55315e-05	4.25546
gene1954	SMU_2071	SMU_2071	0.585611	4.09554	0.000498992	0.00222477	2.65271
gene549	SMU_558	SMU_558	0.586546	7.63165	1.12601e-06	9.17223e-06	5.03753
gene1989	SMU_2108c	SMU_2108c	0.587123	3.07107	0.0313625	0.0753	1.1232
gene1632	SMU_1745c	SMU_1745c	0.588159	6.7185	0.000109068	0.000580543	3.23617
gene1494	ptcA	SMU_1598	0.589544	-1.76165	0.169364	0.283967	0.546732
gene955	gtfC	SMU_1005	0.58986	10.0082	0.000291237	0.00140184	2.8533
gene709	SMU_734	SMU_734	0.590287	1.85033	0.0110167	0.0318471	1.49693
gene1771	SMU_1876	SMU_1876	0.594093	4.4851	0.0424483	0.0965039	1.01546
gene706	SMU_730	SMU_730	0.594194	0.705383	0.0795433	0.158614	0.79966
gene913	SMU_960	SMU_960	0.594727	8.70971	0.0070353	0.0218105	1.66133
gene1999	opuCd	SMU_2119	0.5959	6.14972	4.20617e-05	0.000248906	3.60396
gene17	SMU_r02	SMU_r02	0.597247	11.2604	0.0349129	0.0819658	1.08637
gene595	SMU_608	SMU_608	0.597352	5.98677	6.17064e-05	0.000350715	3.45505
gene247	ilvB	SMU_231	0.604594	8.10617	3.141e-07	2.80875e-06	5.55149
gene1884	SMU_r15	SMU_r15	0.607289	10.191	0.34385	0.472236	0.325841
gene1310	SMU_1390	SMU_1390	0.607649	4.18452	2.74383e-05	0.000170916	3.76722
gene148	SMU_140	SMU_140	0.608209	5.73763	2.49195e-05	0.000155708	3.80769
gene1678	SMU_t52	SMU_t52	0.617075	3.09116	0.000876358	0.00363553	2.43943
gene838	SMU_874	SMU_874	0.617361	4.53498	0.00219958	0.00818034	2.08723
gene579	SMU_591c	SMU_591c	0.619651	2.82111	0.112323	0.209447	0.678926
gene3	SMU_06	SMU_06	0.619669	6.47286	1.74031e-05	0.000113317	3.9457
gene1641	SMU_t46	SMU_t46	0.622684	6.55415	0.0512677	0.111887	0.95122
gene244	SMU_227c	SMU_227c	0.624986	5.67858	0.002292	0.00846147	2.07255
gene1565	clpP	SMU_1672	0.62528	7.16136	1.64621e-07	1.50553e-06	5.82231
gene483	SMU_488	SMU_488	0.626825	5.59539	1.87216e-06	1.45999e-05	4.83565
gene92	hrcA	SMU_80	0.629094	6.44489	2.40836e-05	0.000150954	3.82116
gene1998	opuCc	SMU_2118	0.629191	6.6449	3.35578e-05	0.000204601	3.68909
gene1129	pfk	SMU_1191	0.629528	9.0162	5.93899e-05	0.000340434	3.46797
gene245	SMU_228	SMU_228	0.630395	4.71466	0.00466807	0.0155242	1.80899
gene343	SMU_339	SMU_339	0.636419	5.89096	0.000367248	0.00170142	2.76919
gene1838	SMU_1951c	SMU_1951c	0.642446	4.0675	5.04645e-05	0.000293453	3.53246
gene707	SMU_731	SMU_731	0.643529	3.20653	0.000163748	0.000829308	3.08128
gene8	SMU_11	SMU_11	0.645985	3.00841	0.300503	0.430683	0.365842
gene281	purA	SMU_268	0.651844	6.98338	3.71252e-07	3.24765e-06	5.48843
gene1298	SMU_1377c	SMU_1377c	0.654714	6.89998	1.77427e-08	1.8888e-07	6.72381
gene1484	SMU_1587c	SMU_1587c	0.656374	4.79593	0.000119482	0.000624412	3.20453
gene1405	lacR	SMU_1498	0.658661	2.4731	0.00140322	0.0055467	2.25597
gene1876	adcC	SMU_1994	0.658735	4.70056	1.93022e-05	0.000123681	3.9077
gene146	SMU_138	SMU_138	0.659132	4.84341	0.00444984	0.0149717	1.82473
gene2032	SMU_2158c	SMU_2158c	0.659427	6.13447	3.50174e-06	2.60944e-05	4.58345
gene875	SMU_919c	SMU_919c	0.660272	2.9229	0.00449384	0.0150443	1.82263
gene1725	gatA	SMU_1822	0.662926	6.67533	1.38471e-06	1.10557e-05	4.95641
gene2038	SMU_2161c	SMU_2161c	0.663586	3.18422	0.154774	0.266159	0.57486
gene241	SMU_224c	SMU_224c	0.67134	4.68212	0.000337456	0.00159381	2.79756
gene910	SMU_957	SMU_957	0.671765	7.31019	0.00226192	0.00836577	2.07749
gene529	trpB	SMU_537	0.679989	4.05401	9.74454e-06	6.5792e-05	4.18183
gene1274	SMU_1348c	SMU_1348c	0.680446	7.25582	1.57532e-07	1.44728e-06	5.83945
gene27	SMU_t10	SMU_t10	0.680923	1.46429	0.0250367	0.0627861	1.20214
gene491	SMU_497c	SMU_497c	0.6816	3.15319	3.92666e-05	0.000235132	3.62869
gene999	SMU_1052	SMU_1052	0.68165	4.91375	0.0200417	0.0527801	1.27753
gene693	SMU_715	SMU_715	0.681985	8.44873	4.84425e-07	4.14751e-06	5.38221
gene36	mreC	SMU_20	0.682278	5.84577	6.53602e-05	0.000370436	3.43129
gene1044	SMU_1098c	SMU_1098c	0.688244	6.14346	8.15084e-08	7.80928e-07	6.10739
gene1480	SMU_1582c	SMU_1582c	0.690699	3.55232	0.000367851	0.00170142	2.76919
gene652	SMU_669c	SMU_669c	0.693712	5.09696	0.0203495	0.0534506	1.27205
gene1852	SMU_1969c	SMU_1969c	0.695605	1.80501	0.0100077	0.0295674	1.52919
gene337	SMU_333	SMU_333	0.698223	6.8101	2.74747e-06	2.06265e-05	4.68557
gene145	mleS	SMU_137	0.708026	6.11888	9.41785e-07	7.79782e-06	5.10803
gene102	ropA	SMU_91	0.708859	8.63734	1.12366e-05	7.47836e-05	4.12619
gene1393	SMU_1485c	SMU_1485c	0.710771	4.63017	3.09524e-05	0.000191619	3.71756
gene596	SMU_609	SMU_609	0.718397	7.91541	0.0019089	0.00723298	2.14068
gene1760	SMU_1861c	SMU_1861c	0.724271	3.02668	0.223005	0.345942	0.460997
gene1000	SMU_1053	SMU_1053	0.72457	3.78797	0.000794451	0.00333703	2.47664
gene256	SMU_241c	SMU_241c	0.728873	5.25427	1.27788e-06	1.03674e-05	4.98433
gene504	SMU_510c	SMU_510c	0.729038	5.83092	3.59454e-08	3.61611e-07	6.44176
gene496	SMU_502	SMU_502	0.738175	6.41586	3.35077e-05	0.000204601	3.68909
gene1271	SMU_1345c	SMU_1345c	0.738803	7.37314	0.000557349	0.00243779	2.613
gene950	SMU_1000	SMU_1000	0.738806	-0.270591	0.139412	0.245835	0.609357
gene587	SMU_599	SMU_599	0.738944	5.82746	8.07995e-06	5.58655e-05	4.25286
gene533	SMU_541	SMU_541	0.740271	4.81842	0.000364514	0.00169839	2.76996
gene2031	guaB	SMU_2157	0.742542	6.78351	1.83667e-07	1.64972e-06	5.78259
gene633	SMU_650	SMU_650	0.74256	7.52564	8.41691e-08	7.98813e-07	6.09756
gene200	SMU_t24	SMU_t24	0.744131	2.2034	0.00445898	0.0149774	1.82456
gene430	SMU_429c	SMU_429c	0.74501	1.01597	0.00908855	0.0272116	1.56525
gene708	SMU_732	SMU_732	0.745058	2.76612	0.000454538	0.00205052	2.68814
gene484	SMU_489	SMU_489	0.747306	4.11974	0.000169562	0.000855033	3.06802
gene936	SMU_986c	SMU_986c	0.747447	3.64348	0.0281615	0.0690146	1.16106
gene2003	SMU_2124	SMU_2124	0.747998	-2.33784	0.21821	0.33955	0.469097
gene901	SMU_948	SMU_948	0.750918	4.40248	0.0493462	0.108746	0.963585
gene1992	gbpA	SMU_2112	0.752693	7.04475	2.60245e-09	2.94165e-08	7.53141
gene530	trpA	SMU_538	0.754928	3.88794	5.19728e-06	3.72132e-05	4.4293
gene249	ilvC	SMU_233	0.760264	8.37319	5.93645e-10	7.46508e-09	8.12697
gene1997	opuCb	SMU_2117	0.760483	5.97142	3.81024e-06	2.81845e-05	4.54999
gene2021	SMU_2147c	SMU_2147c	0.76069	7.876	9.02767e-06	6.15718e-05	4.21062
gene445	sygB	SMU_446	0.761987	6.73803	1.48995e-10	2.01193e-09	8.69639
gene1270	SMU_1344c	SMU_1344c	0.766985	5.81217	0.128677	0.23116	0.636088
gene665	SMU_682	SMU_682	0.769218	4.80307	0.000153839	0.000787592	3.1037
gene584	pmgY	SMU_596	0.77007	8.05004	1.17522e-08	1.27126e-07	6.89576
gene446	SMU_447	SMU_447	0.772169	4.54577	2.01501e-05	0.000127893	3.89315
gene203	SMU_t27	SMU_t27	0.776682	3.03026	3.59335e-05	0.000217766	3.66201
gene486	SMU_491	SMU_491	0.779975	2.41335	0.000245677	0.00120561	2.91879
gene257	SMU_242c	SMU_242c	0.782491	5.62194	7.37594e-07	6.13239e-06	5.21237
gene444	sygA	SMU_445	0.783506	4.90054	7.96683e-08	7.70638e-07	6.11315
gene1643	SMU_t48	SMU_t48	0.78554	5.7583	0.00769154	0.0235188	1.62858
gene95	dnaJ	SMU_83	0.788622	7.51567	7.40118e-08	7.1938e-07	6.14304
gene1877	SMU_1995c	SMU_1995c	0.78914	3.02973	5.93441e-05	0.000340434	3.46797
gene1640	SMU_t45	SMU_t45	0.795003	5.11134	0.0119641	0.034193	1.46606
gene1840	groES	SMU_1955	0.79686	6.07668	6.29515e-06	4.41319e-05	4.35525
gene1272	bacT	SMU_1346	0.797319	5.93555	0.0227078	0.0582014	1.23507
gene498	dam	SMU_504	0.801711	3.91019	0.00255622	0.00928362	2.03228
gene154	SMU_149	SMU_149	0.805624	1.80698	0.00203286	0.00764508	2.11662
gene977	SMU_1028	SMU_1028	0.805781	4.19023	5.14508e-06	3.69711e-05	4.43214
gene1957	nrdD	SMU_2074	0.806941	8.01667	8.25702e-10	1.0255e-08	7.98906
gene1013	guaA	SMU_1066	0.80736	7.15147	2.90354e-08	3.0113e-07	6.52125
gene837	metE	SMU_873	0.813737	4.0828	0.000125517	0.00065256	3.18538
gene1273	SMU_1347c	SMU_1347c	0.819101	8.43015	0.00483057	0.0159591	1.79699
gene1638	SMU_t43	SMU_t43	0.826028	4.45374	0.000205963	0.00102595	2.98887
gene94	dnaK	SMU_82	0.828682	8.57347	4.87751e-07	4.15828e-06	5.38109
gene143	mleR	SMU_135	0.836015	4.30839	8.85569e-05	0.000482863	3.31618
gene632	SMU_649	SMU_649	0.837184	4.94761	3.97727e-07	3.43445e-06	5.46414
gene1839	groEL	SMU_1954	0.840084	9.48127	4.30833e-09	4.7368e-08	7.32451
gene591	SMU_604	SMU_604	0.860727	1.88591	0.0449408	0.100804	0.996524
gene25	SMU_t08	SMU_t08	0.862154	3.22536	6.01826e-06	4.23383e-05	4.37327
gene488	SMU_494	SMU_494	0.863942	2.67911	0.000211384	0.00105013	2.97876
gene489	gldA	SMU_495	0.868216	3.59642	2.41134e-06	1.83773e-05	4.73572
gene1874	tyrS	SMU_1992	0.875664	5.95072	2.6002e-08	2.71068e-07	6.56692
gene898	thyA	SMU_944	0.877849	5.62423	6.79955e-11	9.43497e-10	9.02526
gene152	SMU_145	SMU_145	0.880207	2.42192	3.32395e-05	0.000203896	3.69059
gene1875	adcB	SMU_1993	0.880295	4.35292	1.60921e-05	0.000105463	3.9769
gene1648	SMU_r09	SMU_r09	0.881729	16.5234	0.0813987	0.161992	0.790506
gene1856	pepA	SMU_1973	0.884769	4.9057	1.55561e-07	1.43572e-06	5.84293
gene1729	SMU_1827	SMU_1827	0.88542	0.330453	0.00498384	0.0163848	1.78556
gene93	grpE	SMU_81	0.895138	5.35566	5.50962e-06	3.9033e-05	4.40857
gene1115	SMU_1175	SMU_1175	0.897828	3.58255	2.58703e-06	1.94948e-05	4.71008
gene1630	acp	SMU_1743	0.901515	6.72673	0.000130853	0.00067334	3.17177
gene399	glpF	SMU_396	0.917582	6.77704	1.13975e-11	1.7242e-10	9.76341
gene641	SMU_658	SMU_658	0.919383	1.34064	0.0614424	0.129719	0.886997
gene532	dpr	SMU_540	0.919762	9.24372	2.19258e-10	2.84611e-09	8.54575
gene1790	SMU_1899	SMU_1899	0.920003	-2.10738	0.104246	0.197128	0.705252
gene637	mutF	SMU_654	0.922262	1.12763	0.00881461	0.0265097	1.57659
gene495	SMU_501	SMU_501	0.925329	5.09255	6.13501e-05	0.000349678	3.45633
gene528	trpF	SMU_536	0.928211	2.88159	1.31923e-06	1.06432e-05	4.97293
gene1072	SMU_1131c	SMU_1131c	0.936276	3.14365	9.23785e-06	6.2581e-05	4.20356
gene1001	SMU_1054	SMU_1054	0.944395	3.73381	0.00364939	0.0127475	1.89457
gene293	SMU_283	SMU_283	0.947157	2.36087	0.000128663	0.000663769	3.17798
gene1857	proC	SMU_1974	0.948757	4.63005	1.81515e-07	1.6377e-06	5.78576
gene242	SMU_225c	SMU_225c	0.949436	0.687681	0.0562153	0.12071	0.918257
gene1247	SMU_1317c	SMU_1317c	0.953962	2.91742	0.0137126	0.0384795	1.41477
gene1996	opuCa	SMU_2116	0.954232	6.81463	6.096e-08	5.95396e-07	6.22519
gene365	gapC	SMU_360	0.955796	10.7089	8.05778e-08	7.75706e-07	6.1103
gene1921	SMU_2033c	SMU_2033c	0.958785	6.00164	4.27114e-07	3.67245e-06	5.43504
gene1537	SMU_1644c	SMU_1644c	0.966568	5.89612	3.48965e-08	3.52822e-07	6.45244
gene976	SMU_1027	SMU_1027	0.971852	2.00522	0.0344385	0.0809465	1.0918
gene525	trpG	SMU_533	0.980449	3.2897	4.62405e-05	0.000271242	3.56664
gene109	fbaA	SMU_99	0.991227	9.13294	1.71982e-10	2.26682e-09	8.64458
gene1851	SMU_1968c	SMU_1968c	1.00154	1.89592	5.78321e-07	4.889e-06	5.31078
gene2041	SMU_2165	SMU_2165	1.01453	4.54434	3.76289e-07	3.27746e-06	5.48446
gene292	SMU_281	SMU_281	1.01508	2.76355	0.00113757	0.00463319	2.33412
gene1246	SMU_1316c	SMU_1316c	1.01592	3.83158	0.0469792	0.10456	0.980635
gene1245	SMU_1315c	SMU_1315c	1.02015	4.57466	6.01455e-05	0.000343786	3.46371
gene294	SMU_284	SMU_284	1.02175	2.25168	9.7741e-07	8.05962e-06	5.09369
gene526	trpD	SMU_534	1.02416	4.09342	3.55791e-11	5.07696e-10	9.2944
gene527	trpC	SMU_535	1.03082	3.3186	1.14671e-10	1.55891e-09	8.80718
gene30	SMU_t13	SMU_t13	1.03557	2.07207	0.00796702	0.0241774	1.61659
gene1404	lacA	SMU_1496	1.04567	-1.72602	0.031725	0.076049	1.11891
gene1773	ptnC	SMU_1878	1.06947	6.90013	1.17488e-09	1.44138e-08	7.84122
gene1182	eno	SMU_1247	1.08441	10.3575	2.31464e-09	2.67647e-08	7.57244
gene1774	SMU_1879	SMU_1879	1.08542	7.24744	2.12387e-16	5.14846e-15	14.2883
gene1330	SMU_1411	SMU_1411	1.0858	2.21116	4.84866e-06	3.52184e-05	4.45323
gene1415	syfB	SMU_1510	1.12181	7.93597	4.90791e-14	9.14326e-13	12.0389
gene937	wapA	SMU_987	1.12367	7.74735	2.7302e-16	6.38741e-15	14.1947
gene2040	htrA	SMU_2164	1.12907	6.63151	8.54801e-19	2.56695e-17	16.5906
gene899	SMU_946	SMU_946	1.15456	6.08003	1.46163e-09	1.7823e-08	7.74902
gene1417	syfA	SMU_1512	1.17601	6.50329	2.41178e-16	5.70882e-15	14.2435
gene255	SMU_239c	SMU_239c	1.17853	1.3928	0.0336839	0.0795447	1.09939
gene1416	SMU_1511c	SMU_1511c	1.22599	5.51791	9.20025e-13	1.50495e-11	10.8225
gene1775	SMU_1881c	SMU_1881c	1.23136	5.65038	2.18195e-12	3.51206e-11	10.4544
gene31	SMU_t14	SMU_t14	1.23353	-2.75816	0.04963	0.109013	0.962523
gene979	SMU_1030	SMU_1030	1.23634	-3.82276	0.54642	0.664827	0.177291
gene295	SMU_285	SMU_285	1.26937	2.79327	1.70394e-06	1.34445e-05	4.87146
gene1009	opuAb	SMU_1062	1.27001	8.62673	5.6493e-17	1.49558e-15	14.8252
gene1776	SMU_1882c	SMU_1882c	1.27217	5.47257	6.74657e-07	5.67954e-06	5.24569
gene524	trpE	SMU_532	1.2813	4.77766	3.84205e-10	4.89253e-09	8.31047
gene640	mutG	SMU_657	1.29204	0.995212	0.0101891	0.029934	1.52384
gene601	SMU_616	SMU_616	1.33085	8.14911	2.36123e-09	2.69931e-08	7.56875
gene289	SMU_277	SMU_277	1.36553	5.22363	2.89937e-11	4.1668e-10	9.3802
gene366	pgk	SMU_361	1.37306	8.54363	4.54203e-16	1.00424e-14	13.9982
gene638	mutE1	SMU_655	1.38262	-0.77552	0.0147286	0.040931	1.38795
gene523	SMU_531	SMU_531	1.38806	2.61606	2.24897e-09	2.61557e-08	7.58243
gene1010	opuAa	SMU_1063	1.39075	8.11238	7.18584e-17	1.87765e-15	14.7264
gene118	SMU_107	SMU_107	1.40346	-2.87413	0.0374356	0.0871763	1.0596
gene1772	ptnA	SMU_1877	1.42184	6.7662	4.69137e-17	1.27555e-15	14.8943
gene602	SMU_618	SMU_618	1.42549	7.85418	5.50263e-13	9.22608e-12	11.035
gene205	SMU_t29	SMU_t29	1.43986	-3.57689	0.127334	0.22895	0.640259
gene290	SMU_278	SMU_278	1.45409	5.69789	1.18269e-11	1.76265e-10	9.75383
[truncated: 44 more rows]

## Sheet: ΔwgkAB(N-term) vs. UA159
Differential expression analysis of ΔwgkAB(N-term) vs. wild-type UA159 (WT_UA159) by RNA-seq.
#ID	Locus name	Locus Tag (SMU #)	ΔwgkAB(N-term)/WT_UA159 : log2FC	ΔwgkAB(N-term)/WT_UA159 : logCPM	ΔwgkAB(N-term)/WT_UA159 : PValue	ΔwgkAB(N-term)/WT_UA159 : QValue	ΔwgkAB(N-term)/WT_UA159: -log10(Qvalue)
gene1414	SMU_1509 (pdrA)	SMU_1509	-0.000410991	3.88116	1	1	0
gene1413	SMU_1508c (wgkB)	SMU_1508c	-1.5687	6.87832	2.09863e-06	0.000844489	3.07341
gene1412	SMU_1507c (wgkC)	SMU_1507c	-0.663763	5.0214	0.107123	0.747302	0.126504
gene1409	SMU_1504c (wgkE)	SMU_1504c	-0.916996	4.32934	6.72174e-05	0.0135241	1.86889
gene1411	SMU_1506c (wgkD)	SMU_1506c	-0.994955	6.51485	0.00518687	0.213432	0.67074
gene608	comEA	SMU_625	-0.0991334	10.2109	0.555358	0.978645	0.00937502
gene492	comF	SMU_498	0.00841739	9.09652	0.958763	0.997994	0.000872252
gene1865	SMU_1982c	SMU_1982c	0.211943	10.2367	0.457156	0.970154	0.0131593
gene609	SMU_626	SMU_626	0.0889935	11.598	0.606498	0.978645	0.00937502
gene1319	SMU_1399	SMU_1399	0.200114	-1.00113	0.837528	0.98115	0.00826453
gene1850	ssb2	SMU_1967	0.0593086	10.7029	0.797876	0.98115	0.00826453
gene1869	comYA	SMU_1987	0.0416004	12.1115	0.821981	0.98115	0.00826453
gene493	SMU_499	SMU_499	-0.00135548	8.20642	0.993512	1	0
gene1240	SMU_1310	SMU_1310	1.70628	-2.23367	0.0561946	0.626502	0.203077
gene1863	SMU_1980c	SMU_1980c	0.11763	10.5986	0.515993	0.970154	0.0131593
gene1867	comYC	SMU_1984	0.366222	8.96788	0.130334	0.778139	0.108943
gene499	SMU_505	SMU_505	-0.0466832	9.82993	0.80905	0.98115	0.00826453
gene1002	radC	SMU_1055	0.0720514	8.7111	0.663038	0.980808	0.00841611
gene951	smf	SMU_1001	0.167836	9.43423	0.490146	0.970154	0.0131593
gene1849	SMU_1966c	SMU_1966c	0.213632	7.99223	0.488998	0.970154	0.0131593
gene1868	comYB	SMU_1985	0.0182932	11.3731	0.931319	0.992486	0.00327552
gene888	SMU_934	SMU_934	-0.256476	7.90078	0.336508	0.930358	0.03135
gene627	SMU_644	SMU_644	0.0264243	8.31817	0.866921	0.98115	0.00826453
gene1862	SMU_1979c	SMU_1979c	-0.0326255	11.556	0.854272	0.98115	0.00826453
gene1847	SMU_1964c	SMU_1964c	0.0423107	7.14027	0.915002	0.989067	0.00477436
gene1866	comYD	SMU_1983	-0.0932547	9.65561	0.57972	0.978645	0.00937502
gene887	SMU_933	SMU_933	-0.150272	7.69196	0.619423	0.978645	0.00937502
gene1848	SMU_1965c	SMU_1965c	0.194815	8.05198	0.562134	0.978645	0.00937502
gene1864	SMU_1981c	SMU_1981c	-0.0379043	9.78274	0.820636	0.98115	0.00826453
gene1299	SMU_1378	SMU_1378	0.287178	1.82491	0.458106	0.970154	0.0131593
gene890	SMU_936	SMU_936	-0.499184	7.65935	0.0666327	0.664398	0.177572
gene914	SMU_961	SMU_961	-0.261732	6.84946	0.367189	0.948947	0.0227579
gene889	SMU_935	SMU_935	-0.220701	7.4057	0.460515	0.970154	0.0131593
gene886	SMU_932	SMU_932	-0.237149	7.24892	0.501678	0.970154	0.0131593
gene915	SMU_962	SMU_962	-0.477684	8.11026	0.0941784	0.717437	0.144216
gene1846	SMU_1963c	SMU_1963c	0.223714	8.29196	0.60136	0.978645	0.00937502
gene811	SMU_847c	SMU_847c	0.908537	1.79955	0.386859	0.948947	0.0227579
gene1284	SMU_1359	SMU_1359	1.40396	-3.74421	0.487921	0.970154	0.0131593
gene1784	SMU_1893c	SMU_1893c	-2.44633	-4.11753	0.51177	0.970154	0.0131593
gene32	SMU_t15	SMU_t15	-2.41868	-4.1231	1	1	0
gene234	SMU_217c	SMU_217c	0.399749	7.84226	0.0615435	0.641583	0.192747
gene1968	cinA	SMU_2086	-0.207517	11.3736	0.221366	0.87139	0.0597876
gene1296	SMU_1374	SMU_1374	0.161468	1.69126	0.638733	0.978645	0.00937502
gene801	SMU_836	SMU_836	0.209412	11.1536	0.485488	0.970154	0.0131593
gene634	SMU_651c	SMU_651c	-0.0224619	5.37977	0.939662	0.995207	0.00208679
gene500	SMU_506	SMU_506	0.119819	9.50605	0.570183	0.978645	0.00937502
gene635	SMU_652c	SMU_652c	0.0477431	4.29027	0.870853	0.98115	0.00826453
ORF2	wgkA	wgkA	-6.82924	-2.17136	0.000476734	0.0564229	1.24854
gene1282	SMU_1357	SMU_1357	1.1549	-1.94265	0.149471	0.794044	0.100155
gene1861	ackA	SMU_1978	-0.188788	11.9733	0.244205	0.878963	0.0560293
gene738	SMU_769	SMU_769	-0.351202	7.87664	0.0881284	0.717437	0.144216
gene1283	SMU_1358	SMU_1358	0.725183	-1.1359	0.481131	0.970154	0.0131593
gene952	topA	SMU_1002	0.0114107	11.1309	0.952446	0.997565	0.00105892
gene628	pepB/pepF	SMU_645	0.148242	9.34952	0.378861	0.948947	0.0227579
gene802	SMU_837	SMU_837	-0.05423	10.616	0.843041	0.98115	0.00826453
gene1845	SMU_1961c	SMU_1961c	0.37877	5.81196	0.247132	0.886329	0.0524052
gene501	SMU_507	SMU_507	0.370879	6.3718	0.0614168	0.641583	0.192747
gene629	SMU_646	SMU_646	0.111476	8.09702	0.545259	0.978645	0.00937502
gene1716	SMU_1813	SMU_1813	0.825224	-2.25884	0.299298	0.920259	0.0360899
gene953	gid	SMU_1003	-0.12632	10.1266	0.515462	0.970154	0.0131593
gene636	SMU_653c	SMU_653c	0.117916	3.98379	0.69602	0.98115	0.00826453
gene995	SMU_1047c	SMU_1047c	1.02505	3.69492	0.0715279	0.668968	0.174595
gene425	SMU_423	SMU_423	-0.132276	5.78227	0.542929	0.978645	0.00937502
gene531	SMU_539c	SMU_539c	0.503226	5.48427	0.0215285	0.428187	0.368367
ORF1	shp	shp	1.25563	0.415732	0.148202	0.794044	0.100155
gene140	SMU_132	SMU_132	-0.496848	9.01542	0.204732	0.858822	0.0660971
gene117	SMU_t20	SMU_t20	0.258412	1.06135	0.823954	0.98115	0.00826453
gene1797	SMU_1907	SMU_1907	0.755211	-1.38214	0.353487	0.938275	0.0276697
gene1794	SMU_1904c	SMU_1904c	-0.120014	9.4324	0.533459	0.973426	0.0116972
gene1339	pdhC	SMU_1421	-0.605944	3.37372	0.0132453	0.35674	0.447649
gene1967	recA	SMU_2085	-0.144166	11.367	0.384588	0.948947	0.0227579
gene485	pflC	SMU_490	-0.0765159	6.34141	0.725929	0.98115	0.00826453
gene502	SMU_508	SMU_508	0.167735	6.5777	0.332939	0.930358	0.03135
gene1806	comE	SMU_1917	0.0108052	9.14592	0.960037	0.997994	0.000872252
gene155	SMU_150	SMU_150	0.171928	5.463	0.469473	0.970154	0.0131593
gene610	SMU_627	SMU_627	0.19208	9.98775	0.449627	0.968226	0.014023
gene1342	pdhD	SMU_1424	-0.0590128	2.94254	0.789321	0.98115	0.00826453
gene741	gbpD	SMU_772	0.0192798	9.0264	0.905261	0.986979	0.00569229
gene139	lplA	SMU_131	-0.611004	9.80449	0.111314	0.751523	0.124058
gene1670	SMU_t51	SMU_t51	1.60263	0.383686	0.113475	0.751523	0.124058
gene1964	SMU_2081	SMU_2081	1.42969	1.68647	0.18371	0.834366	0.0786432
gene158	SMU_153	SMU_153	-0.124089	5.02185	0.527553	0.971122	0.0127263
gene1805	comD	SMU_1916	0.287083	9.38325	0.132611	0.779293	0.108299
gene1340	pdhB	SMU_1422	-0.122104	2.81619	0.607057	0.978645	0.00937502
gene1795	SMU_1905c	SMU_1905c	-0.264592	6.75136	0.117942	0.751523	0.124058
gene885	SMU_930c	SMU_930c	0.283767	4.21692	0.488314	0.970154	0.0131593
gene669	SMU_687c	SMU_687c	0.19356	-2.0855	0.734465	0.98115	0.00826453
gene721	SMU_748	SMU_748	0.928174	-1.69758	0.232762	0.8721	0.0594339
gene357	SMU_352	SMU_352	-0.220465	8.62722	0.15708	0.798091	0.0979474
gene360	SMU_355	SMU_355	0.0959365	9.57857	0.557782	0.978645	0.00937502
gene1942	SMU_2057c	SMU_2057c	0.248283	7.21013	0.398589	0.948947	0.0227579
gene1844	SMU_1960c	SMU_1960c	0.107131	5.49423	0.758766	0.98115	0.00826453
gene233	SMU_216c	SMU_216c	1.04955	7.22199	0.00538228	0.216583	0.664375
gene156	SMU_151	SMU_151	-0.253697	5.258	0.166802	0.820239	0.0860597
gene359	SMU_354	SMU_354	0.131061	9.95231	0.430322	0.954649	0.0201564
gene1799	SMU_1909c	SMU_1909c	0.126094	9.0705	0.582452	0.978645	0.00937502
gene1796	SMU_1906c	SMU_1906c	-0.119505	8.76621	0.483141	0.970154	0.0131593
gene358	SMU_353	SMU_353	-0.0181034	8.55364	0.909696	0.988288	0.0051165
gene232	SMU_215c	SMU_215c	0.575511	6.21718	0.0061318	0.224312	0.649147
gene1793	SMU_1903c	SMU_1903c	-0.0914743	6.52584	0.715877	0.98115	0.00826453
gene1803	SMU_1914c	SMU_1914c	0.0674169	9.62162	0.753787	0.98115	0.00826453
gene105	SMU_94c	SMU_94c	0.377621	-2.16857	0.634909	0.978645	0.00937502
gene138	adhD	SMU_130	-0.797029	10.5192	0.0121146	0.353256	0.451911
gene1091	SMU_1150	SMU_1150	0.560367	1.00821	0.0770271	0.685745	0.163837
gene1341	pdhA	SMU_1423	-0.283922	2.8677	0.215584	0.869072	0.0609442
gene912	SMU_959c	SMU_959c	0.746378	0.113152	0.30737	0.920259	0.0360899
gene230	SMU_213c	SMU_213c	0.838927	6.15924	0.0113259	0.335112	0.47481
gene157	SMU_152	SMU_152	-0.227057	5.47714	0.197647	0.855196	0.0679342
gene1792	SMU_1902c	SMU_1902c	0.0273195	6.71165	0.946074	0.995207	0.00208679
gene519	SMU_527	SMU_527	0.721128	5.63399	0.243109	0.878963	0.0560293
gene1922	SMU_t61	SMU_t61	0.852017	1.02257	0.463226	0.970154	0.0131593
gene142	SMU_134	SMU_134	-0.0697107	3.61083	0.867045	0.98115	0.00826453
gene1408	SMU_1502c	SMU_1502c	-0.895477	4.91424	9.33163e-06	0.00312921	2.50457
gene1320	SMU_1400c	SMU_1400c	-0.152341	6.57764	0.393767	0.948947	0.0227579
gene1715	SMU_1812	SMU_1812	0.133924	-0.348375	0.87358	0.981378	0.00816377
gene1800	SMU_1910c	SMU_1910c	-0.190941	8.99543	0.385576	0.948947	0.0227579
gene231	SMU_214c	SMU_214c	0.808418	6.18092	0.0185015	0.428187	0.368367
gene826	SMU_862	SMU_862	-0.0622908	8.51617	0.719434	0.98115	0.00826453
gene1843	SMU_1958c	SMU_1958c	0.206626	6.15859	0.498666	0.970154	0.0131593
gene675	SMU_694c	SMU_694c	0.168092	-0.500467	0.836343	0.98115	0.00826453
gene1292	SMU_1369	SMU_1369	-0.363786	-0.620196	0.395525	0.948947	0.0227579
gene494	SMU_500	SMU_500	-0.0312596	8.57241	0.845988	0.98115	0.00826453
gene736	SMU_767	SMU_767	-4.01468	-3.69368	0.0435153	0.591572	0.227992
gene1364	aldB	SMU_1451	-0.542295	7.96367	0.0195398	0.428187	0.368367
gene2037	SMU_t65	SMU_t65	0.289329	-2.35112	0.798638	0.98115	0.00826453
gene361	purR	SMU_356	0.160958	7.58373	0.320479	0.923787	0.0344283
gene228	SMU_211c	SMU_211c	0.464093	7.0326	0.0508943	0.626502	0.203077
gene624	SMU_641	SMU_641	0.39161	6.80899	0.390209	0.948947	0.0227579
gene275	SMU_261c	SMU_261c	0.303436	4.11908	0.444877	0.966572	0.0147657
gene120	SMU_109	SMU_109	0.196192	5.49096	0.351843	0.938275	0.0276697
gene803	gshR	SMU_838	-0.162705	9.27168	0.461045	0.970154	0.0131593
gene1090	SMU_1149	SMU_1149	0.778889	0.819916	0.017059	0.41857	0.378231
gene827	SMU_863	SMU_863	-0.0709309	8.01899	0.751004	0.98115	0.00826453
gene1802	SMU_1913c	SMU_1913c	-0.0516628	8.85683	0.864666	0.98115	0.00826453
gene759	SMU_791c	SMU_791c	0.837592	0.39729	0.0366409	0.560859	0.251146
gene1291	SMU_1368	SMU_1368	0.0388652	-0.702151	0.958658	0.997994	0.000872252
gene1017	SMU_1070c	SMU_1070c	0.00552255	5.611	0.981022	1	0
gene828	SMU_864	SMU_864	-0.0671041	8.64316	0.749174	0.98115	0.00826453
gene1798	SMU_1908c	SMU_1908c	-0.0810728	6.6854	0.74746	0.98115	0.00826453
gene893	SMU_939	SMU_939	-0.402636	6.94766	0.0093276	0.297891	0.525943
gene288	SMU_276c	SMU_276c	1.13678	-3.14982	0.273822	0.9063	0.042728
gene626	SMU_643	SMU_643	0.336252	6.13215	0.475929	0.970154	0.0131593
gene211	SMU_193c	SMU_193c	0.704658	5.41993	0.0107674	0.331942	0.478938
gene521	SMU_529	SMU_529	0.370122	2.18303	0.546556	0.978645	0.00937502
gene131	dinF	SMU_121	0.207119	2.19398	0.502157	0.970154	0.0131593
gene119	SMU_108	SMU_108	0.453958	1.27676	0.257409	0.899143	0.0461714
gene625	SMU_642	SMU_642	0.704163	4.26727	0.167961	0.820239	0.0860597
gene892	SMU_938	SMU_938	-0.313574	6.89723	0.053489	0.626502	0.203077
gene1842	SMU_1957	SMU_1957	0.176339	6.17298	0.585272	0.978645	0.00937502
gene1096	SMU_1155	SMU_1155	0.78316	-0.851197	0.23558	0.874217	0.058381
gene622	SMU_639	SMU_639	-0.0498552	6.06336	0.894966	0.983974	0.00701635
gene1966	SMU_2084c	SMU_2084c	-0.178305	9.76534	0.292008	0.915226	0.0384716
gene137	adhC	SMU_129	-0.763645	9.77767	0.00688719	0.243106	0.614205
gene222	SMU_205c	SMU_205c	0.385467	8.22736	0.172999	0.820276	0.08604
gene210	SMU_191c	SMU_191c	0.561096	6.99991	0.0518259	0.626502	0.203077
gene1879	comX1	SMU_1997c	0.620402	7.82011	0.294831	0.916847	0.0377031
gene186	sloA	SMU_182	-0.330417	4.06089	0.144653	0.793029	0.100711
gene218	SMU_200c	SMU_200c	0.509277	6.23132	0.0262628	0.459485	0.337728
gene891	SMU_937	SMU_937	-0.26837	6.69971	0.106311	0.747302	0.126504
gene467	SMU_470	SMU_470	0.45026	3.89291	0.215882	0.869072	0.0609442
gene1801	SMU_1912c	SMU_1912c	0.107684	6.99545	0.783553	0.98115	0.00826453
gene78	ruvB	SMU_64	0.037019	8.38736	0.880867	0.981478	0.00811939
gene1568	metB	SMU_1675	-0.103495	6.46191	0.695083	0.98115	0.00826453
gene459	SMU_461	SMU_461	-0.171616	6.66819	0.450879	0.968643	0.0138364
gene355	SMU_t35	SMU_t35	1.38741	0.0359576	0.32701	0.930358	0.03135
gene774	SMU_807	SMU_807	-0.0592708	6.03671	0.730056	0.98115	0.00826453
gene490	cysK	SMU_496	0.0664614	8.03521	0.880335	0.981478	0.00811939
gene1058	SMU_1116c	SMU_1116c	0.00973567	9.2134	0.965914	0.997994	0.000872252
gene80	SMU_66	SMU_66	0.261063	7.66026	0.277015	0.9063	0.042728
gene1088	SMU_1147c	SMU_1147c	0.0115413	0.656599	1	1	0
gene79	SMU_65	SMU_65	0.102201	7.40881	0.6839	0.98115	0.00826453
gene458	SMU_460	SMU_460	0.0879092	6.62007	0.713137	0.98115	0.00826453
gene1365	alsS	SMU_1452	-0.505814	8.47289	0.0164046	0.417718	0.379117
gene1215	SMU_1284c	SMU_1284c	0.414137	4.77614	0.319086	0.922388	0.0350865
gene229	SMU_212c	SMU_212c	0.853527	5.3453	0.00484534	0.207422	0.683146
gene1915	SMU_2027	SMU_2027	0.411752	7.50596	0.0200542	0.428187	0.368367
gene1015	SMU_1068c	SMU_1068c	0.0513624	7.0033	0.750046	0.98115	0.00826453
gene992	SMU_1044c	SMU_1044c	0.12205	7.76749	0.518491	0.970154	0.0131593
gene277	SMU_263	SMU_263	0.455546	1.19505	0.379508	0.948947	0.0227579
gene1965	SMU_2083c	SMU_2083c	-0.0971806	8.1392	0.673155	0.98115	0.00826453
gene279	arcC	SMU_265	0.0120547	0.723251	1	1	0
gene75	SMU_60	SMU_60	0.113065	4.5582	0.60312	0.978645	0.00937502
gene1016	SMU_1069c	SMU_1069c	-0.0132656	5.34788	0.960443	0.997994	0.000872252
gene329	SMU_325	SMU_325	0.381441	5.86994	0.0519259	0.626502	0.203077
gene907	SMU_954	SMU_954	0.253958	4.31114	0.371358	0.948947	0.0227579
gene905	SMU_952	SMU_952	-0.163342	6.45865	0.530882	0.973426	0.0116972
gene621	SMU_638	SMU_638	0.03106	6.3752	0.923079	0.989651	0.00451803
gene1343	clpB	SMU_1425	-0.411582	4.73238	0.021178	0.428187	0.368367
gene1089	SMU_1148	SMU_1148	1.06	0.888104	0.00103456	0.0979307	1.00908
gene457	SMU_459	SMU_459	0.188426	6.4685	0.309278	0.920259	0.0360899
gene1193	SMU_1259	SMU_1259	-0.257674	-0.711655	0.698362	0.98115	0.00826453
gene477	sunL	SMU_482	0.0530769	7.64039	0.84542	0.98115	0.00826453
gene1131	SMU_1193	SMU_1193	0.505897	5.78266	0.0541022	0.626502	0.203077
gene1257	SMU_1330c	SMU_1330c	-0.109548	0.872297	0.767045	0.98115	0.00826453
gene214	SMU_196c	SMU_196c	0.272157	7.89684	0.0874794	0.717437	0.144216
gene278	SMU_264	SMU_264	0.264726	0.880556	0.417036	0.953081	0.0208701
gene206	SMU_t30	SMU_t30	0.669154	3.01611	0.48232	0.970154	0.0131593
gene220	SMU_202c	SMU_202c	0.246623	7.19968	0.0901769	0.717437	0.144216
gene432	SMU_432	SMU_432	0.225395	2.95327	0.352363	0.938275	0.0276697
gene81	SMU_67	SMU_67	-0.0617794	9.24345	0.750485	0.98115	0.00826453
gene1214	SMU_t40	SMU_t40	0.444996	0.417242	0.476388	0.970154	0.0131593
gene725	SMU_753	SMU_753	-0.00505399	7.24053	0.982352	1	0
gene1860	SMU_1977c	SMU_1977c	0.3291	5.86598	0.0647022	0.656123	0.183015
gene1133	SMU_1195	SMU_1195	0.285041	6.65076	0.344535	0.933068	0.0300865
gene994	SMU_1046c	SMU_1046c	0.204009	7.68683	0.312683	0.920259	0.0360899
gene1650	SMU_1752c	SMU_1752c	-0.0755288	4.26935	0.78247	0.98115	0.00826453
gene216	SMU_198c	SMU_198c	0.41953	8.5807	0.0286226	0.483938	0.31521
gene1841	SMU_1956c	SMU_1956c	-0.0913287	4.36404	0.803019	0.98115	0.00826453
gene227	SMU_210c	SMU_210c	0.469077	6.64297	0.0388227	0.566024	0.247166
gene82	SMU_68	SMU_68	-0.240638	6.11162	0.272225	0.9063	0.042728
gene1830	SMU_1942c	SMU_1942c	0.236677	7.81808	0.573565	0.978645	0.00937502
gene930	bglP	SMU_980	0.0280546	5.53187	0.861523	0.98115	0.00826453
gene112	SMU_102	SMU_102	0.861737	4.81692	5.79926e-07	0.000291703	3.53506
gene215	SMU_197c	SMU_197c	0.252438	8.53909	0.097633	0.717437	0.144216
gene187	sloB	SMU_183	-0.608971	3.84047	0.00296042	0.180496	0.743533
gene1755	SMU_1855	SMU_1855	0.452767	5.8021	0.14164	0.785071	0.105091
gene1132	SMU_1194	SMU_1194	0.0225045	6.66845	0.915945	0.989067	0.00477436
gene630	SMU_647	SMU_647	0.115352	6.32597	0.468271	0.970154	0.0131593
gene884	SMU_929c	SMU_929c	-0.358295	7.6665	0.121394	0.751523	0.124058
gene600	SMU_614	SMU_614	-0.0675907	4.53264	0.784452	0.98115	0.00826453
gene1258	SMU_1331c	SMU_1331c	-0.0127922	2.77041	0.966341	0.997994	0.000872252
gene1859	SMU_1976c	SMU_1976c	0.0372589	6.13108	0.820149	0.98115	0.00826453
gene332	SMU_328	SMU_328	0.00804083	7.3544	0.957585	0.997994	0.000872252
gene224	SMU_207c	SMU_207c	0.461745	8.27634	0.00428188	0.205042	0.688158
gene503	SMU_509	SMU_509	-0.147848	4.72652	0.415121	0.951874	0.0214206
gene1761	SMU_1862	SMU_1862	0.125339	1.30348	0.707769	0.98115	0.00826453
gene1256	SMU_1329c	SMU_1329c	0.00426817	2.43038	1	1	0
gene973	SMU_1024c	SMU_1024c	1.3779	-1.63997	0.0257977	0.459485	0.337728
gene14	SMU_18	SMU_18	0.765065	2.2693	0.223522	0.87139	0.0597876
gene993	SMU_1045c	SMU_1045c	-0.0888757	7.09143	0.647404	0.978645	0.00937502
gene599	SMU_613	SMU_613	0.0715333	5.60144	0.770012	0.98115	0.00826453
gene685	SMU_704c	SMU_704c	0.163465	4.96781	0.559733	0.978645	0.00937502
gene67	purK	SMU_51	-0.368413	6.69159	0.160913	0.805367	0.0940063
gene69	SMU_53	SMU_53	0.131968	4.80198	0.642487	0.978645	0.00937502
gene776	SMU_811	SMU_811	-0.331041	3.84387	0.105372	0.747302	0.126504
gene1933	SMU_2048	SMU_2048	0.143719	-0.913357	0.811847	0.98115	0.00826453
gene1014	SMU_1067c	SMU_1067c	-0.255604	6.73802	0.121846	0.752004	0.12378
gene1750	pepP	SMU_1850	-0.134638	7.95473	0.572871	0.978645	0.00937502
gene1943	SMU_2058	SMU_2058	0.184322	3.95494	0.63297	0.978645	0.00937502
gene338	SMU_334	SMU_334	-0.0263737	8.26808	0.864117	0.98115	0.00826453
gene225	SMU_208c	SMU_208c	0.365682	9.0923	0.0242226	0.454965	0.342022
gene984	SMU_1036	SMU_1036	-0.134614	1.62404	0.661457	0.980808	0.00841611
gene983	glrA	SMU_1035	0.119501	2.5089	0.685212	0.98115	0.00826453
gene991	SMU_1043c	SMU_1043c	-0.0778484	8.22349	0.707885	0.98115	0.00826453
gene213	SMU_195c	SMU_195c	0.274413	5.28599	0.115899	0.751523	0.124058
gene212	SMU_194c	SMU_194c	0.34965	4.71725	0.0491987	0.622288	0.206009
gene333	SMU_329	SMU_329	-0.00977893	8.13099	0.948209	0.995719	0.00186323
gene1567	metC	SMU_1674	-0.372234	6.76212	0.138236	0.779293	0.108299
gene431	SMU_431	SMU_431	0.191467	2.94025	0.428284	0.954649	0.0201564
gene880	SMU_925	SMU_925	-0.399849	6.07786	0.095244	0.717437	0.144216
gene217	SMU_199c	SMU_199c	0.469077	5.87949	0.055521	0.626502	0.203077
gene1591	SMU_1702c	SMU_1702c	-0.166961	5.55795	0.556791	0.978645	0.00937502
gene1463	pacL	SMU_1563	-0.462776	8.42063	0.0110114	0.331942	0.478938
gene104	SMU_93c	SMU_93c	-0.00645368	-2.60428	1	1	0
gene1385	SMU_1475c	SMU_1475c	-0.1187	6.92496	0.551509	0.978645	0.00937502
gene614	SMU_631	SMU_631	0.0439428	5.0599	0.848509	0.98115	0.00826453
gene136	adhB	SMU_128	-0.66863	9.24162	0.0022701	0.157498	0.802725
gene339	SMU_335	SMU_335	0.0534571	7.95777	0.768519	0.98115	0.00826453
gene1815	psaR	SMU_1926	0.179674	4.78386	0.558688	0.978645	0.00937502
gene330	SMU_326	SMU_326	0.212811	5.26831	0.24399	0.878963	0.0560293
gene1462	trk	SMU_1562	-0.262186	6.5275	0.167307	0.820239	0.0860597
gene1461	trkB	SMU_1561	-0.35287	6.75092	0.0347668	0.54649	0.262418
gene1384	SMU_1474c	SMU_1474c	0.0154968	7.50524	0.936242	0.994599	0.00235211
gene775	uvrB	SMU_809	-0.210077	6.69811	0.194255	0.849345	0.070916
gene1135	SMU_1197	SMU_1197	-0.0197695	5.21404	0.946505	0.995207	0.00208679
gene1212	SMU_1280c	SMU_1280c	0.754784	2.50832	0.0472573	0.6125	0.212894
gene1749	comEB	SMU_1849	-0.141181	6.93289	0.520254	0.970154	0.0131593
gene331	SMU_327	SMU_327	0.181954	7.44091	0.278688	0.9063	0.042728
gene1087	SMU_1146c	SMU_1146c	-0.0777589	3.51222	0.734034	0.98115	0.00826453
gene1261	SMU_1335c	SMU_1335c	0.226761	7.64001	0.44644	0.966572	0.0147657
gene1451	SMU_1550c	SMU_1550c	-0.0558595	2.607	0.880238	0.981478	0.00811939
gene226	SMU_209c	SMU_209c	0.22668	6.74577	0.179523	0.827026	0.082481
gene1453	SMU_1552c	SMU_1552c	0.316761	2.64208	0.347155	0.935042	0.029169
gene663	SMU_680	SMU_680	-0.033865	3.42391	0.882571	0.981478	0.00811939
gene954	gtfB	SMU_1004	0.232662	7.91069	0.199429	0.857374	0.0668295
gene1541	SMU_1648c	SMU_1648c	0.11227	1.67651	0.715339	0.98115	0.00826453
gene223	SMU_206c	SMU_206c	0.185948	6.68668	0.223067	0.87139	0.0597876
gene556	SMU_566c	SMU_566c	0.226579	0.591191	0.538548	0.977059	0.010079
gene766	SMU_799c	SMU_799c	0.184665	2.85499	0.525047	0.970154	0.0131593
gene108	SMU_t19	SMU_t19	0.316451	0.741117	0.494508	0.970154	0.0131593
gene719	SMU_746c	SMU_746c	-0.0210682	7.54184	0.942837	0.995207	0.00208679
gene110	SMU_100	SMU_100	1.16737	3.52298	3.86877e-07	0.000259466	3.58592
gene113	SMU_103	SMU_103	0.707553	3.82125	0.00132763	0.1113	0.953505
gene1386	SMU_1476c	SMU_1476c	-0.358507	8.30272	0.0569108	0.626502	0.203077
gene847	dexB	SMU_883	-0.0504051	7.30037	0.839466	0.98115	0.00826453
gene426	copY	SMU_424	-0.477436	4.93732	0.00587543	0.218914	0.659726
gene219	SMU_201c	SMU_201c	0.504845	7.53955	0.0368693	0.560859	0.251146
gene111	SMU_101	SMU_101	0.796477	4.40672	0.000546573	0.0610947	1.214
gene103	SMU_92c	SMU_92c	0.914221	-1.20994	0.0541094	0.626502	0.203077
gene189	SMU_185	SMU_185	0.117172	1.44168	0.716045	0.98115	0.00826453
gene476	SMU_481	SMU_481	-0.115091	6.98364	0.647268	0.978645	0.00937502
gene1809	pgdA	SMU_1920	0.0625308	8.84473	0.755845	0.98115	0.00826453
gene664	SMU_681	SMU_681	0.0949799	3.05491	0.701514	0.98115	0.00826453
gene1106	SMU_1166c	SMU_1166c	0.137124	5.0794	0.598707	0.978645	0.00937502
gene132	SMU_123	SMU_123	-0.116556	9.0593	0.467947	0.970154	0.0131593
gene1383	SMU_1473c	SMU_1473c	-0.0935507	7.45493	0.64497	0.978645	0.00937502
gene1452	SMU_1551c	SMU_1551c	0.135345	3.28771	0.702042	0.98115	0.00826453
gene1985	SMU_2104a	SMU_2104a	0.0248144	7.66603	0.920661	0.989067	0.00477436
gene729	SMU_757	SMU_757	0.0957427	7.80464	0.708031	0.98115	0.00826453
gene1990	SMU_2109	SMU_2109	0.05052	5.70386	0.830475	0.98115	0.00826453
gene1228	rl31	SMU_1298	-0.308665	8.6347	0.184899	0.834978	0.0783248
gene931	bglB1	SMU_981	0.0918904	2.35648	0.727566	0.98115	0.00826453
gene1589	SMU_1700c	SMU_1700c	0.0380036	4.22086	0.885653	0.981478	0.00811939
gene805	SMU_840c	SMU_840c	-0.136377	6.98148	0.409297	0.948947	0.0227579
gene1808	sapR2	SMU_1919	-0.102179	7.43581	0.618504	0.978645	0.00937502
gene427	copA	SMU_426	-0.527269	7.95735	0.00111949	0.0979307	1.00908
gene1858	SMU_1975c	SMU_1975c	0.059859	6.51465	0.808462	0.98115	0.00826453
gene1059	naoX	SMU_1117	-0.150434	8.7036	0.497231	0.970154	0.0131593
gene963	SMU_1013c	SMU_1013c	-0.0179382	2.66956	0.950802	0.996881	0.00135679
gene45	SMU_29	SMU_29	-0.590402	4.23017	0.01373	0.363483	0.439516
gene1018	SMU_1071c	SMU_1071c	0.21521	5.54136	0.236004	0.874217	0.058381
gene1382	recJ	SMU_1472	-0.111888	7.89924	0.566453	0.978645	0.00937502
gene908	SMU_955	SMU_955	0.0215754	3.41528	0.942395	0.995207	0.00208679
gene478	SMU_483	SMU_483	0.112264	7.94664	0.631289	0.978645	0.00937502
gene616	SMU_633	SMU_633	0.173512	6.78575	0.356871	0.940036	0.0268556
gene598	SMU_611	SMU_611	-0.185418	9.96178	0.426861	0.954649	0.0201564
gene1984	SMU_2104	SMU_2104	-0.116955	7.72544	0.51866	0.970154	0.0131593
gene1259	SMU_1332c	SMU_1332c	-0.0563563	1.69778	0.869191	0.98115	0.00826453
gene619	SMU_636	SMU_636	0.0291634	8.09986	0.87203	0.981378	0.00816377
gene1807	dedA	SMU_1918	0.0447358	7.1491	0.863693	0.98115	0.00826453
gene1959	SMU_2076c	SMU_2076c	0.522833	3.52419	0.0605715	0.641421	0.192857
gene276	otcA	SMU_262	0.143448	0.560694	0.779455	0.98115	0.00826453
gene184	SMU_180	SMU_180	-0.374312	7.50141	0.0777049	0.688732	0.16195
gene183	SMU_179	SMU_179	-0.00132077	4.50693	0.997833	1	0
gene128	SMU_118c	SMU_118c	-0.276774	5.33115	0.12065	0.751523	0.124058
gene173	SMU_168	SMU_168	-0.481578	3.28803	0.0984832	0.717928	0.143919
gene66	purE	SMU_50	-0.429678	5.12072	0.113684	0.751523	0.124058
gene1645	SMU_r07	SMU_r07	0.70245	10.4477	0.300205	0.920259	0.0360899
gene1751	uvrA	SMU_1851	-0.107079	9.06682	0.66655	0.980808	0.00841611
gene770	SMU_803c	SMU_803c	0.213468	4.79647	0.242157	0.878963	0.0560293
gene778	SMU_813	SMU_813	-0.164539	5.53151	0.307311	0.920259	0.0360899
gene1021	SMU_1074	SMU_1074	0.096374	6.0157	0.613679	0.978645	0.00937502
gene1651	SMU_1753c	SMU_1753c	0.031549	3.26557	0.886788	0.981958	0.007907
gene553	SMU_563	SMU_563	-0.110211	5.00146	0.586207	0.978645	0.00937502
gene1963	SMU_2080	SMU_2080	0.690857	-1.05145	0.250213	0.888862	0.0511655
gene662	SMU_679	SMU_679	-0.171738	4.52601	0.413416	0.950621	0.0219926
gene1822	SMU_1934c	SMU_1934c	-0.137935	7.67329	0.388611	0.948947	0.0227579
gene1179	SMU_1243	SMU_1243	-0.103125	4.22553	0.665298	0.980808	0.00841611
gene1601	SMU_1712c	SMU_1712c	-0.201904	6.51416	0.210043	0.864226	0.0633727
gene845	gtfA	SMU_881	-0.0248934	6.5051	0.926544	0.990479	0.00415451
gene1962	SMU_2079c	SMU_2079c	0.353915	7.45161	0.0700084	0.667997	0.175225
gene237	SMU_220c	SMU_220c	0.721443	5.9012	0.174084	0.820276	0.08604
gene464	pepC	SMU_466	-0.10282	8.34677	0.689406	0.98115	0.00826453
gene1407	rexB	SMU_1500	-0.0354409	7.20447	0.805365	0.98115	0.00826453
gene1754	SMU_1854	SMU_1854	-0.00516666	4.66672	0.983083	1	0
gene127	SMU_117c	SMU_117c	0.176564	3.11113	0.598723	0.978645	0.00937502
gene1260	sfp	SMU_1334	0.290217	6.55539	0.490155	0.970154	0.0131593
gene1507	SMU_1612c	SMU_1612c	-0.0579809	6.53606	0.722692	0.98115	0.00826453
gene1764	trxA	SMU_1869	-0.49102	7.63999	0.0317707	0.515506	0.287766
gene1323	SMU_1404c	SMU_1404c	-0.0448712	6.44387	0.834205	0.98115	0.00826453
gene1717	scnK	SMU_1814	0.0119566	7.49552	0.957291	0.997994	0.000872252
gene771	SMU_804	SMU_804	0.389683	6.02238	0.314833	0.920259	0.0360899
gene1109	SMU_1169c	SMU_1169c	0.143187	5.16606	0.579136	0.978645	0.00937502
gene1821	SMU_1933c	SMU_1933c	-0.277489	6.46003	0.149544	0.794044	0.100155
gene846	msmK	SMU_882	-0.141458	6.18024	0.64561	0.978645	0.00937502
gene841	agaL	SMU_877	0.0753012	6.14882	0.769526	0.98115	0.00826453
gene1652	SMU_1754c	SMU_1754c	0.268898	3.58772	0.207385	0.863888	0.0635426
gene564	SMU_574c	SMU_574c	-0.224375	1.04687	0.507053	0.970154	0.0131593
gene765	SMU_798c	SMU_798c	-0.200198	-0.429863	0.631437	0.978645	0.00937502
gene114	SMU_104	SMU_104	0.677386	6.29745	2.60873e-05	0.00656094	2.18303
gene1600	rluB	SMU_1711	-0.204086	7.16504	0.173374	0.820276	0.08604
gene866	SMU_906	SMU_906	0.0993019	7.00975	0.527161	0.971122	0.0127263
gene235	SMU_218	SMU_218	0.368623	3.75836	0.087301	0.717437	0.144216
gene1389	SMU_1480	SMU_1480	0.316855	4.23852	0.20548	0.858822	0.0660971
gene1262	pksD	SMU_1336	0.181753	6.78052	0.657729	0.980808	0.00841611
gene1086	SMU_1145c	SMU_1145c	0.0951353	4.36547	0.5951	0.978645	0.00937502
gene1540	SMU_1647c	SMU_1647c	0.282169	4.14908	0.25474	0.896718	0.0473439
gene428	copZ	SMU_427	-0.585394	4.4457	0.00392654	0.205042	0.688158
gene68	SMU_52	SMU_52	-0.107107	6.0042	0.640463	0.978645	0.00937502
gene1534	SMU_1641c	SMU_1641c	-0.0629038	8.22735	0.807645	0.98115	0.00826453
gene1362	SMU_1449	SMU_1449	0.193687	6.14214	0.354319	0.938275	0.0276697
gene188	sloC	SMU_184	0.212094	3.98693	0.265211	0.9063	0.042728
gene1406	rexA	SMU_1499	-0.193349	7.77677	0.226546	0.871748	0.059609
gene1827	SMU_1939c	SMU_1939c	-0.0642673	6.76166	0.781504	0.98115	0.00826453
gene1172	thdF	SMU_1235	-0.0664073	6.01249	0.745156	0.98115	0.00826453
gene1558	livF	SMU_1665	-0.176379	8.26746	0.279121	0.9063	0.042728
gene507	SMU_514	SMU_514	0.151134	4.29803	0.540221	0.978331	0.00951426
gene1927	treR	SMU_2040	0.381149	2.86364	0.093137	0.717437	0.144216
gene172	SMU_167	SMU_167	-0.324801	3.80623	0.223143	0.87139	0.0597876
gene1614	SMU_1727	SMU_1727	0.0224357	7.481	0.890777	0.982642	0.00760464
gene883	SMU_928	SMU_928	0.0283064	6.32868	0.890704	0.982642	0.00760464
gene1487	amyA	SMU_1590	-0.085138	6.79718	0.643419	0.978645	0.00937502
gene1138	SMU_t38	SMU_t38	-0.252621	4.18133	0.368342	0.948947	0.0227579
gene904	SMU_951	SMU_951	0.0124888	6.68624	0.94752	0.995514	0.00195255
gene1213	SMU_1282	SMU_1282	0.428019	2.12556	0.192841	0.849006	0.0710894
gene179	SMU_175	SMU_175	0.457428	-0.269256	0.23793	0.874217	0.058381
gene1174	SMU_1237c	SMU_1237c	0.121883	0.999172	0.736988	0.98115	0.00826453
gene1510	SMU_1615c	SMU_1615c	0.109379	5.65745	0.49413	0.970154	0.0131593
gene1052	SMU_1109c	SMU_1109c	0.0596186	6.9898	0.685952	0.98115	0.00826453
gene1321	SMU_1402c	SMU_1402c	-0.036977	5.93847	0.904592	0.986979	0.00569229
gene1958	SMU_2075c	SMU_2075c	0.115552	7.88596	0.611404	0.978645	0.00937502
gene1718	scnR	SMU_1815	-0.214919	6.2193	0.234914	0.873654	0.0586603
gene522	SMU_530c	SMU_530c	0.0349306	5.96082	0.874527	0.981478	0.00811939
gene617	queA	SMU_634	-0.108578	6.70408	0.670997	0.98115	0.00826453
gene1263	SMU_1337c	SMU_1337c	0.402312	6.0557	0.40908	0.948947	0.0227579
gene809	SMU_844	SMU_844	0.160706	4.85726	0.386236	0.948947	0.0227579
gene65	SMU_49	SMU_49	-0.359204	6.53388	0.136792	0.779293	0.108299
gene1460	SMU_1560	SMU_1560	-0.360197	1.19946	0.285554	0.912695	0.0396743
gene1501	SMU_1605	SMU_1605	0.182893	2.46821	0.548072	0.978645	0.00937502
gene740	SMU_771c	SMU_771c	0.943918	0.742593	0.118902	0.751523	0.124058
gene470	SMU_473	SMU_473	0.0758321	8.33798	0.74381	0.98115	0.00826453
gene613	SMU_630	SMU_630	0.0257015	6.44581	0.919911	0.989067	0.00477436
gene1855	SMU_1972c	SMU_1972c	0.244987	3.86836	0.375778	0.948947	0.0227579
gene1216	SMU_1286c	SMU_1286c	0.406042	4.86896	0.209409	0.864226	0.0633727
gene517	SMU_525	SMU_525	-0.21566	5.49088	0.248889	0.888862	0.0511655
gene1824	SMU_1936c	SMU_1936c	-0.176078	6.40656	0.383722	0.948947	0.0227579
gene1092	SMU_1151c	SMU_1151c	-0.073212	6.42847	0.690114	0.98115	0.00826453
gene266	SMU_251	SMU_251	-0.493198	8.65449	0.00426192	0.205042	0.688158
gene2018	rpiB	SMU_2142	-0.473796	6.57891	0.0209065	0.428187	0.368367
gene1590	SMU_1701c	SMU_1701c	0.145661	2.33149	0.685376	0.98115	0.00826453
gene469	SMU_472	SMU_472	0.0653514	7.1746	0.765961	0.98115	0.00826453
gene1346	SMU_1428c	SMU_1428c	-0.135412	6.03037	0.396797	0.948947	0.0227579
gene2019	SMU_2143c	SMU_2143c	-0.132097	7.66775	0.470172	0.970154	0.0131593
gene1693	SMU_1788c	SMU_1788c	-0.476657	6.36037	0.00875747	0.284194	0.546385
gene221	SMU_204c	SMU_204c	0.326034	5.54511	0.202075	0.858822	0.0660971
gene1654	SMU_1757c	SMU_1757c	0.61509	3.19322	0.0370747	0.560859	0.251146
gene354	SMU_t34	SMU_t34	-0.292619	2.05099	0.583952	0.978645	0.00937502
gene1312	SMU_1392c	SMU_1392c	-0.0941309	5.54187	0.647206	0.978645	0.00937502
gene1381	SMU_1471c	SMU_1471c	-0.0419837	3.10544	0.849469	0.98115	0.00826453
gene1095	SMU_1154c	SMU_1154c	-0.166286	3.26317	0.449946	0.968226	0.014023
gene865	SMU_905	SMU_905	0.0828835	6.67441	0.583346	0.978645	0.00937502
gene962	SMU_1012c	SMU_1012c	0.144186	1.61655	0.633144	0.978645	0.00937502
gene1763	SMU_1867c	SMU_1867c	-0.612902	8.58768	0.00779865	0.261515	0.582504
gene1130	dnaE	SMU_1192	0.137644	8.15057	0.463201	0.970154	0.0131593
gene70	SMU_54	SMU_54	-0.0869376	6.05895	0.722767	0.98115	0.00826453
gene1634	SMU_1747c	SMU_1747c	0.589526	4.88321	0.0244216	0.454965	0.342022
gene1318	SMU_1398	SMU_1398	-0.212519	4.93235	0.510809	0.970154	0.0131593
gene800	SMU_835	SMU_835	0.212795	7.79617	0.356374	0.940036	0.0268556
gene1192	SMU_1258c	SMU_1258c	-0.387238	3.45072	0.0879487	0.717437	0.144216
gene1019	SMU_1072c	SMU_1072c	-0.41298	2.45698	0.344559	0.933068	0.0300865
gene1508	SMU_1613c	SMU_1613c	-0.0807604	6.06906	0.664482	0.980808	0.00841611
gene1695	SMU_1790c	SMU_1790c	0.0755572	4.72927	0.662036	0.980808	0.00841611
gene1093	SMU_1152c	SMU_1152c	0.20244	2.86085	0.38461	0.948947	0.0227579
gene985	SMU_1037c	SMU_1037c	0.0371978	6.07414	0.827814	0.98115	0.00826453
gene91	fruB	SMU_79	0.00274935	3.36229	0.996289	1	0
gene1022	dfp	SMU_1075	0.0624638	5.59864	0.766675	0.98115	0.00826453
gene190	sloR	SMU_186	0.076028	4.97791	0.698936	0.98115	0.00826453
gene1804	comC	SMU_1915	0.500524	0.655669	0.409491	0.948947	0.0227579
gene964	SMU_1014	SMU_1014	0.124227	3.63901	0.605863	0.978645	0.00937502
gene612	sod	SMU_629	-0.56258	9.18355	0.0271895	0.46701	0.330673
gene125	SMU_115	SMU_115	-0.103535	0.54271	0.79076	0.98115	0.00826453
gene1355	SMU_1438c	SMU_1438c	-0.101963	5.89062	0.671858	0.98115	0.00826453
gene1053	SMU_1111c	SMU_1111c	-0.00863483	5.65188	0.963796	0.997994	0.000872252
gene989	SMU_1041	SMU_1041	-0.245581	5.22127	0.281347	0.9063	0.042728
gene777	SMU_812	SMU_812	-0.590049	1.1291	0.20237	0.858822	0.0660971
gene401	SMU_400	SMU_400	0.128992	6.34117	0.440426	0.963252	0.0162603
gene1222	SMU_1292c	SMU_1292c	-0.0579528	6.31954	0.788285	0.98115	0.00826453
gene1094	SMU_1153c	SMU_1153c	-0.0373211	4.82243	0.84177	0.98115	0.00826453
gene842	msmE	SMU_878	0.00778383	5.5681	0.978561	0.999423	0.000250517
gene1574	SMU_1681c	SMU_1681c	-0.0711144	5.11024	0.668334	0.980808	0.00841611
gene1175	SMU_1238c	SMU_1238c	-0.0607992	7.17745	0.715718	0.98115	0.00826453
gene1559	livG	SMU_1666	-0.222481	8.21698	0.146263	0.793213	0.10061
gene46	purL	SMU_30	-0.554259	6.79854	0.0028531	0.179389	0.746205
gene1823	SMU_1935c	SMU_1935c	-0.33002	5.46938	0.155114	0.797569	0.0982316
gene961	citG	SMU_1011	0.158667	2.37332	0.523261	0.970154	0.0131593
gene1324	SMU_1405c	SMU_1405c	0.0824867	8.41008	0.713989	0.98115	0.00826453
gene785	SMU_820	SMU_820	-0.027466	8.4907	0.855965	0.98115	0.00826453
gene615	SMU_632	SMU_632	-0.104112	4.95729	0.611894	0.978645	0.00937502
gene35	SMU_t18	SMU_t18	0.389855	1.2816	0.621918	0.978645	0.00937502
gene405	SMU_404c	SMU_404c	-0.137003	1.52033	0.694004	0.98115	0.00826453
gene1655	SMU_1758c	SMU_1758c	0.32624	4.40062	0.115236	0.751523	0.124058
gene1599	SMU_1710c	SMU_1710c	-0.571371	5.72479	0.00192189	0.143216	0.844007
gene1025	SMU_1078c	SMU_1078c	-0.139076	7.30168	0.402138	0.948947	0.0227579
gene180	SMU_176	SMU_176	-0.114117	0.383529	0.815466	0.98115	0.00826453
gene135	adhA	SMU_127	-0.402373	9.02928	0.0196967	0.428187	0.368367
gene479	pknB	SMU_484	0.0660949	9.29733	0.751736	0.98115	0.00826453
gene265	nifU	SMU_250	-0.473468	6.55279	0.00871043	0.284194	0.546385
gene1490	SMU_1593c	SMU_1593c	-0.52877	6.2979	0.0131733	0.35674	0.447649
gene236	SMU_219	SMU_219	0.669943	4.69549	0.0202716	0.428187	0.368367
gene929	licT	SMU_977	-0.272467	5.83232	0.0961796	0.717437	0.144216
gene1455	SMU_1554c	SMU_1554c	0.462289	1.6023	0.333066	0.930358	0.03135
gene881	SMU_926	SMU_926	-0.167531	5.53583	0.342649	0.933068	0.0300865
gene1814	SMU_1925c	SMU_1925c	-0.144143	4.6023	0.579312	0.978645	0.00937502
gene1005	satD	SMU_1058	0.168464	6.70106	0.46717	0.970154	0.0131593
gene165	SMU_160	SMU_160	-0.00591505	5.58284	0.974664	0.998293	0.000741822
gene611	SMU_628	SMU_628	0.279387	4.83522	0.154622	0.797569	0.0982316
gene1511	SMU_1616c	SMU_1616c	-0.0596679	5.43734	0.737965	0.98115	0.00826453
gene1602	SMU_1713c	SMU_1713c	-0.125328	6.79191	0.408115	0.948947	0.0227579
gene71	SMU_55	SMU_55	-0.0655735	5.01907	0.777775	0.98115	0.00826453
gene573	recN	SMU_585	-0.102729	7.38139	0.556348	0.978645	0.00937502
gene1194	SMU_1260c	SMU_1260c	-0.547328	4.25671	0.0301165	0.496676	0.303927
gene322	SMU_314	SMU_314	0.0591133	1.52892	0.8571	0.98115	0.00826453
gene1697	SMU_1792c	SMU_1792c	0.41234	3.60074	0.106755	0.747302	0.126504
gene406	SMU_405c	SMU_405c	0.12322	2.37441	0.683554	0.98115	0.00826453
gene941	SMU_991	SMU_991	-0.113746	6.04173	0.589172	0.978645	0.00937502
gene988	SMU_1040c	SMU_1040c	0.149157	5.34803	0.365461	0.948947	0.0227579
gene198	SMU_t22	SMU_t22	-1.67634	-3.68785	0.256371	0.898665	0.0464021
gene720	SMU_747c	SMU_747c	-0.0174041	7.48961	0.944995	0.995207	0.00208679
gene1185	SMU_1251	SMU_1251	-0.151244	2.27778	0.593827	0.978645	0.00937502
gene1810	dnaI	SMU_1921	0.0207717	7.90951	0.905067	0.986979	0.00569229
gene980	xis	SMU_1031	-0.835373	-3.91969	0.642059	0.978645	0.00937502
gene928	potD	SMU_976	-0.0354811	6.18382	0.817932	0.98115	0.00826453
gene1311	SMU_1391c	SMU_1391c	-0.0178205	6.59812	0.920969	0.989067	0.00477436
gene1953	SMU_2070	SMU_2070	0.325837	2.82564	0.266473	0.9063	0.042728
gene64	purD	SMU_48	-0.527713	6.311	0.0182861	0.428187	0.368367
gene287	SMU_275	SMU_275	-0.529366	5.46577	0.0129123	0.35674	0.447649
gene1573	SMU_1680c	SMU_1680c	0.0174525	6.38569	0.914544	0.989067	0.00477436
gene129	adh	SMU_119	-0.232884	5.44533	0.158213	0.799824	0.0970054
gene506	SMU_513	SMU_513	0.215922	3.14549	0.410188	0.948947	0.0227579
gene1443	glgB	SMU_1539	-0.097415	7.0475	0.600423	0.978645	0.00937502
gene1509	fpg	SMU_1614	-0.0539186	6.38036	0.752876	0.98115	0.00826453
gene581	furR	SMU_593	0.185112	5.09763	0.546444	0.978645	0.00937502
gene1696	SMU_1791c	SMU_1791c	-0.0566207	5.5828	0.766661	0.98115	0.00826453
gene844	msmG	SMU_880	0.104328	5.17835	0.686217	0.98115	0.00826453
gene932	bglB2	SMU_982	0.482222	1.64183	0.0842834	0.717437	0.144216
gene463	nadE	SMU_465	-0.291004	7.2125	0.182945	0.834366	0.0786432
gene1345	SMU_1427c	SMU_1427c	0.073414	6.85848	0.660192	0.980808	0.00841611
gene178	SMU_174c	SMU_174c	0.299118	3.85116	0.158216	0.799824	0.0970054
gene1366	SMU_1453c	SMU_1453c	0.102201	5.7922	0.543769	0.978645	0.00937502
gene1530	SMU_1636c	SMU_1636c	-0.0875707	6.5993	0.604662	0.978645	0.00937502
gene508	SMU_515	SMU_515	0.144588	4.15631	0.427126	0.954649	0.0201564
gene1557	SMU_1664c	SMU_1664c	-0.289059	7.95403	0.0573086	0.626502	0.203077
gene1350	SMU_1432c	SMU_1432c	0.243987	6.64276	0.311575	0.920259	0.0360899
gene176	SMU_172	SMU_172	0.551716	3.39664	0.0168167	0.417718	0.379117
gene1351	SMU_1434c	SMU_1434c	0.29374	6.9325	0.18797	0.846075	0.0725914
gene1514	SMU_1619c	SMU_1619c	0.228778	5.33494	0.214375	0.868542	0.0612089
gene1073	pepN	SMU_1132	-0.0184064	9.61851	0.91564	0.989067	0.00477436
gene867	SMU_909	SMU_909	-0.0423801	4.72418	0.811755	0.98115	0.00826453
gene439	SMU_439	SMU_439	0.370544	2.70435	0.222496	0.87139	0.0597876
gene879	tpx	SMU_924	-0.667602	7.18628	0.0239615	0.454823	0.342157
gene1442	glgC	SMU_1583	-0.134647	6.76566	0.490167	0.970154	0.0131593
gene352	SMU_349	SMU_349	-0.174889	6.88244	0.595715	0.978645	0.00937502
gene1322	SMU_1403c	SMU_1403c	-0.262916	5.00694	0.239121	0.874707	0.0581372
gene2011	SMU_2133c	SMU_2133c	0.441796	2.95695	0.050307	0.626074	0.203374
gene54	SMU_38c	SMU_38c	0.0673295	2.18895	0.797823	0.98115	0.00826453
gene1255	SMU_1327c	SMU_1327c	0.0182065	4.16619	0.925726	0.990479	0.00415451
gene1587	SMU_1697c	SMU_1697c	0.0296378	5.01425	0.8846	0.981478	0.00811939
gene1828	SMU_1940c	SMU_1940c	-0.0236948	6.74489	0.925068	0.990479	0.00415451
gene1488	ccpA	SMU_1591	0.0349893	8.00853	0.813169	0.98115	0.00826453
gene882	SMU_927	SMU_927	-0.340184	5.37594	0.0655198	0.659129	0.18103
gene353	SMU_350	SMU_350	-0.19819	5.6626	0.511784	0.970154	0.0131593
gene551	SMU_561c	SMU_561c	0.0893694	4.83117	0.680774	0.98115	0.00826453
gene1653	SMU_1755c	SMU_1755c	0.0669594	3.0279	0.780808	0.98115	0.00826453
gene1265	bacD	SMU_1339	0.34325	9.10138	0.330818	0.930358	0.03135
gene727	SMU_755	SMU_755	-0.0817701	8.11276	0.700122	0.98115	0.00826453
gene1264	SMU_1338c	SMU_1338c	0.25636	6.3317	0.612561	0.978645	0.00937502
gene679	SMU_698	SMU_698	0.166218	7.40537	0.395626	0.948947	0.0227579
gene779	mutT	SMU_814	-0.080315	5.11638	0.661751	0.980808	0.00841611
gene960	citC	SMU_1010	0.446942	2.64298	0.111378	0.751523	0.124058
gene1928	dexA	SMU_2042	-0.0753562	8.06725	0.740713	0.98115	0.00826453
gene475	priA	SMU_480	-0.0348619	8.13538	0.870247	0.98115	0.00826453
gene676	SMU_695	SMU_695	0.146626	6.67088	0.421837	0.954649	0.0201564
gene193	SMU_189	SMU_189	0.868953	-1.57547	0.0963145	0.717437	0.144216
gene456	SMU_458	SMU_458	0.0181835	7.09858	0.939385	0.995207	0.00208679
gene562	folD	SMU_572	-0.129813	6.32376	0.419223	0.953081	0.0208701
gene462	SMU_464	SMU_464	-0.151176	7.81931	0.470341	0.970154	0.0131593
gene1418	smc	SMU_1513	-0.0672355	8.72135	0.693745	0.98115	0.00826453
gene1097	SMU_1156c	SMU_1156c	-0.159363	3.02025	0.46329	0.970154	0.0131593
gene319	SMU_311	SMU_311	0.0263746	2.60116	0.908231	0.987547	0.00544213
gene808	SMU_843	SMU_843	0.0393957	6.58463	0.832216	0.98115	0.00826453
gene1427	endA	SMU_1523	0.0101373	6.32929	0.96064	0.997994	0.000872252
gene981	tnr5	SMU_1032	-0.0602212	3.28951	0.806761	0.98115	0.00826453
gene1354	epsC	SMU_1437	0.125704	7.04768	0.568309	0.978645	0.00937502
gene986	SMU_1038c	SMU_1038c	0.117813	5.73577	0.509393	0.970154	0.0131593
gene1825	cnhA	SMU_1937	-0.289295	6.43267	0.228337	0.871748	0.059609
gene644	SMU_661	SMU_661	0.161283	2.03092	0.644997	0.978645	0.00937502
gene1770	SMU_1875	SMU_1875	0.1049	6.63069	0.517782	0.970154	0.0131593
gene1972	SMU_2090c	SMU_2090c	-0.0617342	3.3739	0.801375	0.98115	0.00826453
gene705	SMU_728	SMU_728	-0.238798	4.72219	0.17057	0.820276	0.08604
gene1309	pckA	SMU_1389	0.0471241	7.21548	0.802959	0.98115	0.00826453
gene1597	trkA	SMU_1708	-0.116863	7.51969	0.488965	0.970154	0.0131593
gene1275	SMU_1349	SMU_1349	0.140061	5.6626	0.642025	0.978645	0.00937502
gene1190	SMU_1256c	SMU_1256c	-0.123521	4.54397	0.494458	0.970154	0.0131593
gene1099	SMU_1158c	SMU_1158c	0.0344332	5.22312	0.843865	0.98115	0.00826453
gene565	SMU_575c	SMU_575c	-0.203745	0.0227235	0.652795	0.980808	0.00841611
gene697	SMU_719c	SMU_719c	-0.0334175	5.51049	0.858949	0.98115	0.00826453
gene1732	aspG	SMU_1831	-0.0537104	5.64659	0.809604	0.98115	0.00826453
gene1454	SMU_1553c	SMU_1553c	0.200919	0.68139	0.552718	0.978645	0.00937502
gene121	mutR	SMU_110	-0.0994075	3.76653	0.802978	0.98115	0.00826453
gene123	SMU_113	SMU_113	-0.0685627	0.919039	0.8356	0.98115	0.00826453
gene362	SMU_357	SMU_357	0.0581633	9.50422	0.744187	0.98115	0.00826453
gene52	SMU_36	SMU_36	-0.330632	4.99858	0.0979064	0.717437	0.144216
gene1512	era	SMU_1617	-0.0692688	5.74184	0.675722	0.98115	0.00826453
gene1708	SMU_1805	SMU_1805	-0.156881	1.39331	0.629044	0.978645	0.00937502
gene1473	SMU_1574c	SMU_1574c	0.035576	6.07206	0.829855	0.98115	0.00826453
gene90	fruA	SMU_78	-0.16818	6.54378	0.305195	0.920259	0.0360899
gene1107	SMU_1167c	SMU_1167c	0.120825	3.08727	0.666225	0.980808	0.00841611
gene843	msmF	SMU_879	-0.195062	5.03151	0.461268	0.970154	0.0131593
gene166	SMU_161	SMU_161	-0.21462	5.2236	0.298555	0.920259	0.0360899
gene33	SMU_t16	SMU_t16	1.03517	1.35857	0.338737	0.930515	0.0312765
gene987	SMU_1039c	SMU_1039c	0.158769	5.60918	0.406384	0.948947	0.0227579
gene965	bcc	SMU_1016	-0.0328249	4.28402	0.873582	0.981378	0.00816377
gene209	SMU_t33	SMU_t33	0.0164329	1.23804	0.984141	1	0
gene1572	SMU_1679c	SMU_1679c	-0.138569	6.097	0.405684	0.948947	0.0227579
gene2012	SMU_2134	SMU_2134	0.253879	2.30267	0.410057	0.948947	0.0227579
gene571	SMU_583	SMU_583	0.0477002	6.43532	0.798987	0.98115	0.00826453
gene51	purN	SMU_35	-0.382689	4.61035	0.0556845	0.626502	0.203077
gene661	SMU_678	SMU_678	0.0712879	4.33719	0.738962	0.98115	0.00826453
gene909	clp	SMU_956	0.344815	6.18497	0.0504095	0.626074	0.203374
gene1195	SMU_1261c	SMU_1261c	-0.588921	3.56734	0.00735935	0.255293	0.592961
gene10	SMU_13	SMU_13	0.424755	6.5318	0.152334	0.796664	0.098725
gene1444	pulA	SMU_1541	-0.0490279	7.95014	0.819561	0.98115	0.00826453
gene786	dnaG	SMU_821	0.131479	8.40792	0.402819	0.948947	0.0227579
gene1658	SMU_1762c	SMU_1762c	0.1566	3.06488	0.491416	0.970154	0.0131593
gene1085	truB	SMU_1144	-0.171938	5.94997	0.314881	0.920259	0.0360899
gene126	lacD2	SMU_116	-0.229112	1.5704	0.440453	0.963252	0.0162603
gene1598	trkH	SMU_1709	-0.0111098	7.12764	0.948791	0.99581	0.00182372
gene1659	SMU_1763c	SMU_1763c	0.301949	4.197	0.0875153	0.717437	0.144216
gene1231	SMU_1301c	SMU_1301c	0.124122	6.05879	0.420562	0.953968	0.0204661
gene1543	end3	SMU_1650	-0.311362	3.55441	0.13709	0.779293	0.108299
gene1478	SMU_1579	SMU_1579	-0.444349	2.8183	0.0485639	0.618422	0.208715
gene460	SMU_462	SMU_462	0.209809	3.16928	0.55211	0.978645	0.00937502
gene47	SMU_31	SMU_31	-0.158645	4.49735	0.379347	0.948947	0.0227579
gene302	SMU_293	SMU_293	-0.00605809	2.78525	0.987191	1	0
gene934	SMU_984	SMU_984	-0.00507216	4.49921	0.984789	1	0
gene1709	SMU_1806	SMU_1806	0.0517606	2.96309	0.847333	0.98115	0.00826453
gene264	nifS	SMU_249	-0.510102	8.56579	0.00239886	0.160884	0.793488
gene461	trxB	SMU_463	-0.540876	7.69076	0.00371007	0.205042	0.688158
gene660	SMU_677	SMU_677	0.0272618	2.94418	0.917069	0.989067	0.00477436
gene949	SMU_999	SMU_999	0.388047	1.20445	0.424568	0.954649	0.0201564
gene650	nrdG	SMU_667	-0.265517	8.13317	0.334925	0.930358	0.03135
gene1229	SMU_1299c	SMU_1299c	-0.203866	4.87866	0.269951	0.9063	0.042728
gene1666	SMU_1771c	SMU_1771c	0.245023	2.55355	0.59995	0.978645	0.00937502
gene840	msmR	SMU_876	0.368778	1.12461	0.291446	0.915226	0.0384716
gene159	SMU_154	SMU_154	-0.453338	7.75659	0.0758975	0.685745	0.163837
gene1588	SMU_1699c	SMU_1699c	0.0277239	5.43289	0.873364	0.981378	0.00816377
gene48	purF	SMU_32	-0.290029	5.8035	0.119191	0.751523	0.124058
gene1217	SMU_1287	SMU_1287	-0.308749	3.00115	0.410351	0.948947	0.0227579
gene74	purB	SMU_59	-0.313858	6.94939	0.0921494	0.717437	0.144216
gene72	SMU_56	SMU_56	-0.131536	3.49985	0.612118	0.978645	0.00937502
gene864	SMU_902	SMU_902	0.00593003	7.28843	0.969393	0.998097	0.000827097
gene394	SMU_391c	SMU_391c	-0.370413	6.0087	0.118877	0.751523	0.124058
gene76	SMU_61	SMU_61	0.131549	6.5807	0.552279	0.978645	0.00937502
gene1050	SMU_1107c	SMU_1107c	0.228042	4.71059	0.274283	0.9063	0.042728
gene307	SMU_298	SMU_298	-0.252859	5.80716	0.264751	0.9063	0.042728
gene1560	livM	SMU_1667	-0.232331	8.07675	0.167328	0.820239	0.0860597
gene677	SMU_696	SMU_696	-0.012828	6.90267	0.934056	0.99435	0.0024607
gene1048	SMU_1105c	SMU_1105c	0.0120631	4.65641	0.945837	0.995207	0.00208679
gene400	SMU_399	SMU_399	0.00515977	5.38785	0.976211	0.998544	0.000632774
gene1353	SMU_1436c	SMU_1436c	0.230541	5.82994	0.388656	0.948947	0.0227579
gene728	SMU_756	SMU_756	-0.145109	6.54715	0.549959	0.978645	0.00937502
gene1826	SMU_1938c	SMU_1938c	-0.33324	5.71118	0.231496	0.8721	0.0594339
gene926	potB	SMU_974	0.111445	6.10508	0.546465	0.978645	0.00937502
gene299	SMU_290	SMU_290	0.0608918	4.6328	0.73204	0.98115	0.00826453
gene53	purH	SMU_37	-0.463819	6.04416	0.0218245	0.428187	0.368367
gene1419	rnc	SMU_1514	-0.0993909	5.70583	0.561059	0.978645	0.00937502
gene948	SMU_998	SMU_998	0.0915475	5.76587	0.581744	0.978645	0.00937502
gene1186	grk	SMU_1252	0.0446435	4.78048	0.829354	0.98115	0.00826453
gene1075	SMU_1134c	SMU_1134c	0.17801	6.71069	0.390791	0.948947	0.0227579
gene1660	SMU_1764c	SMU_1764c	0.438604	5.60834	0.0199312	0.428187	0.368367
gene423	SMU_421	SMU_421	-0.173258	9.41889	0.324635	0.930358	0.03135
gene1506	SMU_1611c	SMU_1611c	-0.154159	6.30452	0.451227	0.968643	0.0138364
gene267	SMU_252	SMU_252	0.0428367	4.94969	0.826566	0.98115	0.00826453
gene1136	SMU_t37	SMU_t37	0.370902	1.61928	0.268761	0.9063	0.042728
gene1024	pgm	SMU_1077	-0.298114	9.33207	0.173301	0.820276	0.08604
gene916	SMU_963c	SMU_963c	0.15706	6.69764	0.41972	0.953134	0.0208458
gene1891	if1	SMU_2004	0.483766	8.75477	0.0292873	0.486992	0.312478
gene923	folK	SMU_971	0.0181456	6.09511	0.911966	0.989067	0.00477436
gene1027	SMU_1080c	SMU_1080c	0.141047	6.58158	0.396524	0.948947	0.0227579
gene1539	SMU_1646c	SMU_1646c	-0.31346	4.80519	0.0858359	0.717437	0.144216
gene1925	treA	SMU_2037	-0.037622	3.05951	0.882304	0.981478	0.00811939
gene1604	SMU_1715c	SMU_1715c	-0.228095	6.04639	0.183511	0.834366	0.0786432
gene516	SMU_524	SMU_524	-0.0343313	5.3646	0.85045	0.98115	0.00826453
gene588	SMU_600c	SMU_600c	0.069269	3.58114	0.795922	0.98115	0.00826453
gene12	ftsH	SMU_15	-0.0618715	9.75098	0.731302	0.98115	0.00826453
gene645	SMU_662	SMU_662	0.115079	2.9952	0.625772	0.978645	0.00937502
gene1251	SMU_1323	SMU_1323	0.0554804	4.98174	0.760601	0.98115	0.00826453
gene703	SMU_725c	SMU_725c	-0.0362392	4.62905	0.906789	0.987157	0.00561382
gene325	SMU_320	SMU_320	-0.0478666	4.7495	0.826777	0.98115	0.00826453
gene1471	murZ	SMU_1572	-0.127315	8.11022	0.48927	0.970154	0.0131593
gene73	SMU_58	SMU_58	0.0107729	6.09739	0.96724	0.997994	0.000872252
gene1532	SMU_1638c	SMU_1638c	-0.357402	4.77711	0.0648582	0.656123	0.183015
gene1938	SMU_2054c	SMU_2054c	0.210719	3.22238	0.335925	0.930358	0.03135
gene1347	murC2	SMU_1429	-0.0831431	6.44502	0.611651	0.978645	0.00937502
gene572	SMU_584	SMU_584	0.191479	5.73569	0.292339	0.915226	0.0384716
gene1575	SMU_1682c	SMU_1682c	0.0327173	1.54518	0.91867	0.989067	0.00477436
gene1076	pstB	SMU_1135	0.153247	6.51588	0.518325	0.970154	0.0131593
gene1191	SMU_1257c	SMU_1257c	0.0166574	6.14091	0.916203	0.989067	0.00477436
gene115	SMU_105	SMU_105	0.758602	5.36089	2.99598e-05	0.00669768	2.17408
gene1662	SMU_1766c	SMU_1766c	-0.179066	5.19355	0.305506	0.920259	0.0360899
gene835	pfkB	SMU_871	0.0417297	6.09105	0.786242	0.98115	0.00826453
gene1661	SMU_1765c	SMU_1765c	0.150888	3.80315	0.538057	0.97705	0.0100833
gene1098	SMU_1157c	SMU_1157c	0.0568189	5.92847	0.856517	0.98115	0.00826453
gene1710	SMU_1807c	SMU_1807c	0.115634	4.03609	0.544739	0.978645	0.00937502
gene1030	SMU_1083c	SMU_1083c	0.229933	6.62472	0.227738	0.871748	0.059609
gene1047	SMU_1104c	SMU_1104c	-0.0401783	3.97519	0.86811	0.98115	0.00826453
gene169	SMU_164	SMU_164	-0.0173995	5.09457	0.922777	0.989651	0.00451803
gene1187	SMU_1253c	SMU_1253c	0.11121	3.02424	0.652962	0.980808	0.00841611
gene734	SMU_765	SMU_765	-0.559963	9.43418	0.0020195	0.145116	0.838286
gene1829	atmB	SMU_1941	0.242502	7.10727	0.464423	0.970154	0.0131593
gene1712	scnG	SMU_1809	0.133607	3.49507	0.52141	0.970154	0.0131593
gene1084	SMU_1143c	SMU_1143c	-0.0952613	6.58426	0.533567	0.973426	0.0116972
gene1733	SMU_1832	SMU_1832	0.120562	4.01724	0.655954	0.980808	0.00841611
gene1878	ipk	SMU_1996	0.366652	6.00967	0.0851144	0.717437	0.144216
gene1657	SMU_1761c	SMU_1761c	0.410234	4.73544	0.0382321	0.56561	0.247483
gene356	SMU_351	SMU_351	0.159472	6.934	0.410981	0.948947	0.0227579
gene50	purM	SMU_34	-0.293583	5.31623	0.13545	0.779293	0.108299
gene1671	SMU_1775c	SMU_1775c	0.506942	4.13409	0.109403	0.750211	0.124817
gene318	SMU_310	SMU_310	0.0527059	2.00023	0.853562	0.98115	0.00826453
gene1344	SMU_1426c	SMU_1426c	-0.210324	7.55797	0.177936	0.827026	0.082481
gene1870	SMU_1988c	SMU_1988c	-0.121811	6.0063	0.621668	0.978645	0.00937502
gene807	thiI	SMU_842	-0.272407	7.62191	0.0718662	0.668968	0.174595
gene1756	SMU_1856c	SMU_1856c	0.0597303	4.79225	0.806909	0.98115	0.00826453
gene1475	SMU_1576c	SMU_1576c	0.00997638	6.1724	0.966873	0.997994	0.000872252
gene1173	SMU_1236c	SMU_1236c	0.042852	2.05808	0.870941	0.98115	0.00826453
gene789	SMU_824	SMU_824	-0.121483	7.5076	0.48129	0.970154	0.0131593
gene1544	SMU_1651	SMU_1651	0.0956561	5.46939	0.593665	0.978645	0.00937502
gene403	pfl	SMU_402	-0.25417	11.9513	0.292082	0.915226	0.0384716
gene364	SMU_359	SMU_359	-0.112425	10.9005	0.562699	0.978645	0.00937502
gene922	folA	SMU_970	0.0344269	5.47363	0.855441	0.98115	0.00826453
gene1937	SMU_2053c	SMU_2053c	-2.35833	-2.04499	0.0181488	0.428187	0.368367
gene11	hprT	SMU_14	-0.134342	6.95615	0.497634	0.970154	0.0131593
gene124	SMU_114	SMU_114	-0.0567139	1.65186	0.852508	0.98115	0.00826453
gene389	SMU_386	SMU_386	-0.0517428	4.64076	0.76681	0.98115	0.00826453
gene1367	SMU_1454c	SMU_1454c	0.170699	5.4295	0.316947	0.920259	0.0360899
gene1736	acpS	SMU_1835	-0.0141658	6.11107	0.937478	0.994993	0.00218
gene810	SMU_845	SMU_845	-0.0418259	4.59559	0.83019	0.98115	0.00826453
gene1832	SMU_1945	SMU_1945	0.360643	5.10758	0.137519	0.779293	0.108299
gene1331	SMU_1412c	SMU_1412c	0.130985	7.56579	0.639155	0.978645	0.00937502
gene474	rpoZ	SMU_479	-0.0132884	7.10307	0.942141	0.995207	0.00208679
gene1026	SMU_1079c	SMU_1079c	-0.0252059	7.24763	0.883627	0.981478	0.00811939
gene834	SMU_870	SMU_870	0.230914	5.92765	0.156423	0.798091	0.0979474
gene326	SMU_321	SMU_321	-0.243362	5.43242	0.282061	0.9063	0.042728
gene1110	ccdA	SMU_1170	0.0782768	4.9746	0.760782	0.98115	0.00826453
gene1929	SMU_2043c	SMU_2043c	-0.479972	4.83944	0.0677334	0.665315	0.176973
gene1230	SMU_1300c	SMU_1300c	0.00874748	4.54005	0.962399	0.997994	0.000872252
gene122	SMU_112c	SMU_112c	0.329716	3.77945	0.145898	0.793213	0.10061
gene388	SMU_385	SMU_385	-0.251456	4.6215	0.217307	0.87139	0.0597876
gene1892	adk	SMU_2005	-0.107446	7.57423	0.482629	0.970154	0.0131593
gene1926	pttB	SMU_2038	0.203526	2.62007	0.426641	0.954649	0.0201564
gene1714	scnF	SMU_1811	0.147179	3.40025	0.485584	0.970154	0.0131593
gene424	SMU_422	SMU_422	-0.275761	6.081	0.170339	0.820276	0.08604
gene1656	SMU_1760c	SMU_1760c	0.291386	4.82723	0.0806367	0.705396	0.151567
gene1031	hemK	SMU_1084	0.119638	6.89663	0.492586	0.970154	0.0131593
gene1946	SMU_2061	SMU_2061	0.251891	6.20969	0.315487	0.920259	0.0360899
gene924	murB	SMU_972	0.0443535	6.38938	0.782932	0.98115	0.00826453
gene280	SMU_267c	SMU_267c	0.0555619	7.57047	0.741843	0.98115	0.00826453
gene1735	alr	SMU_1834	-0.0736461	7.51616	0.678302	0.98115	0.00826453
gene597	spaP	SMU_610	-0.290835	11.1005	0.328625	0.930358	0.03135
gene751	SMU_782	SMU_782	-0.104002	6.13271	0.545024	0.978645	0.00937502
gene943	SMU_993	SMU_993	-0.0266093	6.1427	0.88207	0.981478	0.00811939
gene1233	SMU_1303c	SMU_1303c	0.115923	7.89295	0.46358	0.970154	0.0131593
gene473	kguA	SMU_478	-0.0514199	7.87541	0.787955	0.98115	0.00826453
gene1486	SMU_1589c	SMU_1589c	0.0264874	7.15309	0.872174	0.981378	0.00816377
gene743	SMU_774	SMU_774	-0.0989735	5.28794	0.544823	0.978645	0.00937502
gene972	pycB	SMU_1023	-0.265571	5.9239	0.137111	0.779293	0.108299
gene939	asd	SMU_989	0.201091	7.69038	0.324017	0.929989	0.0315222
gene576	SMU_588	SMU_588	-0.0396255	6.51505	0.816022	0.98115	0.00826453
gene514	SMU_522	SMU_522	-0.0551249	7.09554	0.725539	0.98115	0.00826453
gene1397	lacX	SMU_1489	0.169058	1.00217	0.56822	0.978645	0.00937502
gene182	SMU_178	SMU_178	0.0773611	4.92886	0.685671	0.98115	0.00826453
gene1459	SMU_1558c	SMU_1558c	0.527436	4.02698	0.0527642	0.626502	0.203077
gene1472	metK	SMU_1573	-0.547384	6.89678	0.00654602	0.235189	0.628583
gene1313	SMU_1393c	SMU_1393c	-0.285548	5.83254	0.107341	0.747302	0.126504
gene1114	pcrA	SMU_1174	-0.0460737	7.71564	0.770194	0.98115	0.00826453
gene795	rgpF	SMU_830	0.0259749	7.94038	0.876343	0.981478	0.00811939
gene927	potC	SMU_975	-0.140956	5.4456	0.446808	0.966572	0.0147657
gene1049	SMU_1106c	SMU_1106c	0.0335806	4.50698	0.854507	0.98115	0.00826453
gene1570	murE	SMU_1677	0.000777465	5.24823	0.998318	1	0
gene788	SMU_823	SMU_823	0.0232617	6.38759	0.885295	0.981478	0.00811939
gene1176	pepV	SMU_1239	-0.187994	7.82599	0.290158	0.915226	0.0384716
gene1644	SMU_t49	SMU_t49	-0.766194	5.59498	0.04749	0.6125	0.212894
gene969	cilB	SMU_1020	-0.217207	4.92156	0.203244	0.858822	0.0660971
gene1100	SMU_1159c	SMU_1159c	0.0853461	2.36657	0.737407	0.98115	0.00826453
gene1633	SMU_1746c	SMU_1746c	-0.242755	7.91143	0.125048	0.768972	0.114089
gene1931	SMU_2046c	SMU_2046c	0.0073601	6.68476	0.965054	0.997994	0.000872252
gene171	SMU_166	SMU_166	0.0393134	4.2209	0.903858	0.986979	0.00569229
gene1023	SMU_1076	SMU_1076	0.230932	5.96745	0.37916	0.948947	0.0227579
gene1046	ascB	SMU_1102	-0.000833384	5.97686	0.998386	1	0
gene1380	SMU_1470c	SMU_1470c	-0.145895	3.3068	0.505462	0.970154	0.0131593
gene944	rnh	SMU_994	-0.130481	5.85132	0.501712	0.970154	0.0131593
gene384	SMU_381c	SMU_381c	-0.0717777	6.65693	0.752089	0.98115	0.00826453
gene317	SMU_309	SMU_309	0.159192	3.91386	0.396443	0.948947	0.0227579
gene704	SMU_727	SMU_727	0.311415	3.31383	0.132926	0.779293	0.108299
gene1374	SMU_1462c	SMU_1462c	-0.100607	6.08136	0.521463	0.970154	0.0131593
gene520	SMU_528c	SMU_528c	0.136191	2.68638	0.667873	0.980808	0.00841611
gene787	rpoD	SMU_822	-0.0419309	7.84816	0.79718	0.98115	0.00826453
gene1923	SMU_2035	SMU_2035	-0.120804	6.29298	0.446287	0.966572	0.0147657
gene1561	livH	SMU_1668	-0.273269	7.84741	0.0975411	0.717437	0.144216
gene1607	murI	SMU_1718	-0.0969179	7.47515	0.580943	0.978645	0.00937502
gene1177	SMU_1240c	SMU_1240c	0.108675	6.00251	0.550875	0.978645	0.00937502
gene1074	phoU	SMU_1133	0.214469	6.5641	0.343145	0.933068	0.0300865
gene726	SMU_754	SMU_754	0.0722481	8.95626	0.701063	0.98115	0.00826453
gene1440	glgA	SMU_1536	-0.21592	6.84227	0.360704	0.9462	0.0240169
gene1973	SMU_2091c	SMU_2091c	-0.0285308	7.41055	0.846925	0.98115	0.00826453
gene1004	satE	SMU_1057	-0.190809	5.68771	0.371078	0.948947	0.0227579
gene49	SMU_33	SMU_33	-0.183253	3.369	0.390353	0.948947	0.0227579
gene1439	phsG	SMU_1535	-0.344369	8.10028	0.155788	0.797569	0.0982316
gene1197	hisI	SMU_1263	-0.390621	4.68067	0.0420599	0.591572	0.227992
gene921	folP	SMU_969	-0.0969187	6.53128	0.551811	0.978645	0.00937502
gene2000	SMU_2120c	SMU_2120c	-0.0404334	5.11978	0.821622	0.98115	0.00826453
gene550	SMU_560c	SMU_560c	0.298677	6.0435	0.321052	0.924116	0.0342737
gene1499	lguL	SMU_1603	0.0580885	6.40388	0.786652	0.98115	0.00826453
gene798	SMU_833	SMU_833	0.13435	7.28847	0.468398	0.970154	0.0131593
gene185	SMU_181	SMU_181	-0.0638165	5.78609	0.725537	0.98115	0.00826453
gene1664	SMU_1768c	SMU_1768c	-0.155581	5.48858	0.433764	0.954913	0.020036
gene286	SMU_274	SMU_274	-0.346946	5.39689	0.177303	0.827026	0.082481
gene1952	SMU_2069	SMU_2069	0.40794	2.45125	0.180946	0.829301	0.0812878
gene947	SMU_997	SMU_997	0.134419	5.24897	0.505387	0.970154	0.0131593
gene1333	SMU_1415c	SMU_1415c	0.152035	5.82161	0.405588	0.948947	0.0227579
gene750	SMU_781	SMU_781	-0.0615088	7.43452	0.707514	0.98115	0.00826453
gene1485	SMU_1588c	SMU_1588c	-0.0222539	7.78936	0.907183	0.987157	0.00561382
gene971	citG2	SMU_1022	-0.0650122	4.38833	0.71806	0.98115	0.00826453
gene2015	SMU_2137c	SMU_2137c	-0.355933	4.98212	0.0434634	0.591572	0.227992
gene274	SMU_260	SMU_260	-0.329076	4.54794	0.0750282	0.685745	0.163837
gene1491	cah	SMU_1595	-0.0056465	5.1276	0.974069	0.998293	0.000741822
gene1349	SMU_1431c	SMU_1431c	0.173914	6.21472	0.34661	0.934831	0.0292667
gene304	SMU_295	SMU_295	-0.120243	3.03813	0.588803	0.978645	0.00937502
gene436	SMU_436c	SMU_436c	-0.383436	4.36167	0.0439398	0.593334	0.2267
gene301	SMU_292	SMU_292	0.12348	3.61343	0.520125	0.970154	0.0131593
gene794	rgpE	SMU_829	0.0774494	7.84365	0.621605	0.978645	0.00937502
gene349	SMU_345c	SMU_345c	0.359642	1.37267	0.224886	0.871748	0.059609
gene253	SMU_237c	SMU_237c	0.136215	4.34405	0.520494	0.970154	0.0131593
gene451	SMU_453	SMU_453	-0.0248249	7.26121	0.889761	0.982642	0.00760464
gene1854	SMU_1971c	SMU_1971c	0.105512	4.45931	0.678351	0.98115	0.00826453
gene1940	SMU_2056	SMU_2056	-0.0666571	5.85358	0.756685	0.98115	0.00826453
gene780	SMU_815	SMU_815	-0.104699	6.77381	0.514421	0.970154	0.0131593
gene1605	SMU_1716c	SMU_1716c	-0.220213	6.46192	0.198951	0.857374	0.0668295
gene1777	SMU_1883	SMU_1883	0.0749454	4.98126	0.701085	0.98115	0.00826453
gene285	SMU_273	SMU_273	-0.209791	5.36494	0.32719	0.930358	0.03135
gene1811	dnaB	SMU_1922	0.186002	7.93403	0.286425	0.912695	0.0396743
gene13	SMU_16	SMU_16	0.163244	6.01226	0.483424	0.970154	0.0131593
gene387	SMU_384	SMU_384	-0.278849	3.56272	0.209006	0.864226	0.0633727
gene1663	SMU_1767c	SMU_1767c	-0.0473883	4.89225	0.821571	0.98115	0.00826453
gene1055	srtA	SMU_1113	-0.0495914	6.1573	0.766964	0.98115	0.00826453
gene1740	manA	SMU_1839	0.0215127	7.30207	0.893701	0.983657	0.00715615
gene970	cilA	SMU_1021	-0.186351	5.91906	0.277915	0.9063	0.042728
gene1083	SMU_1142c	SMU_1142c	-0.342665	6.22353	0.0428345	0.591572	0.227992
gene649	argD	SMU_666	0.466095	5.24096	0.0695202	0.667997	0.175225
gene1576	SMU_1683c	SMU_1683c	-0.147633	4.61803	0.418038	0.953081	0.0208701
gene1162	cpsY	SMU_1225	0.123905	5.30061	0.569809	0.978645	0.00937502
gene1707	SMU_1804c	SMU_1804c	1.35873	1.48826	0.0906249	0.717437	0.144216
gene321	SMU_313	SMU_313	0.0805748	2.38788	0.759333	0.98115	0.00826453
gene1223	SMU_1293c	SMU_1293c	-0.2008	7.08234	0.22066	0.87139	0.0597876
gene1885	SMU_1999c	SMU_1999c	0.348552	6.37987	0.0980593	0.717437	0.144216
gene1028	SMU_1081c	SMU_1081c	0.0689112	7.24573	0.712437	0.98115	0.00826453
gene574	SMU_586	SMU_586	0.0716519	6.74449	0.670595	0.98115	0.00826453
gene767	SMU_800	SMU_800	0.0778366	3.53107	0.790762	0.98115	0.00826453
gene348	SMU_344	SMU_344	0.296719	4.69081	0.26227	0.9063	0.042728
gene1734	recG	SMU_1833	0.0430924	5.7589	0.807942	0.98115	0.00826453
gene363	SMU_358	SMU_358	-0.243527	9.61083	0.233277	0.872403	0.0592829
gene711	SMU_737	SMU_737	0.430928	5.56835	0.10606	0.747302	0.126504
gene1674	SMU_1779c	SMU_1779c	0.23379	5.49426	0.263704	0.9063	0.042728
gene1515	phoH	SMU_1620	-0.149337	6.19855	0.345031	0.933068	0.0300865
gene945	SMU_995	SMU_995	-0.0827794	4.69137	0.697145	0.98115	0.00826453
gene1079	pstS	SMU_1138	-0.0691488	6.56745	0.718552	0.98115	0.00826453
gene390	SMU_387	SMU_387	-0.253993	5.49135	0.139692	0.779815	0.108008
gene541	ftsQ	SMU_550	-0.110223	7.1268	0.486282	0.970154	0.0131593
gene303	SMU_294	SMU_294	0.387296	3.36642	0.0909988	0.717437	0.144216
gene397	SMU_394c	SMU_394c	-0.0912591	4.14201	0.647204	0.978645	0.00937502
gene1077	pstC	SMU_1136	0.0935025	6.58755	0.700672	0.98115	0.00826453
gene170	SMU_165	SMU_165	-0.259446	5.7071	0.159615	0.80233	0.095647
gene1622	accD	SMU_1735	-0.108544	8.98655	0.486313	0.970154	0.0131593
gene1113	cysD	SMU_1173	-0.0600443	7.31627	0.720985	0.98115	0.00826453
gene1603	SMU_1714c	SMU_1714c	-0.263033	6.4551	0.192204	0.849006	0.0710894
gene1060	SMU_1118c	SMU_1118c	-0.099547	7.23616	0.547398	0.978645	0.00937502
gene575	SMU_587	SMU_587	0.145259	6.9086	0.397861	0.948947	0.0227579
gene863	papS	SMU_901	0.0421966	6.63887	0.78555	0.98115	0.00826453
gene1513	dagK	SMU_1618	-0.0618336	4.45545	0.758728	0.98115	0.00826453
gene1579	dltD	SMU_1688	-0.0153181	8.08758	0.92034	0.989067	0.00477436
gene1112	SMU_1172c	SMU_1172c	-0.163211	6.78734	0.313601	0.920259	0.0360899
gene2005	SMU_2126c	SMU_2126c	-0.143838	3.26918	0.504081	0.970154	0.0131593
gene1036	SMU_1089	SMU_1089	-0.100747	6.7723	0.735805	0.98115	0.00826453
gene415	SMU_414	SMU_414	0.043019	6.35142	0.818099	0.98115	0.00826453
gene1211	SMU_1279c	SMU_1279c	-0.226484	7.26475	0.169313	0.820276	0.08604
gene284	ptxA	SMU_272	-0.125501	5.107	0.559814	0.978645	0.00937502
gene925	potA	SMU_973	-0.0957464	6.86887	0.572259	0.978645	0.00937502
gene454	mraY	SMU_456	-0.0314117	7.07175	0.859447	0.98115	0.00826453
gene968	cilG	SMU_1019	-0.0993341	3.33981	0.662429	0.980808	0.00841611
gene966	oadB	SMU_1017	-0.219582	5.18268	0.196715	0.852998	0.069052
gene714	SMU_741	SMU_741	0.275844	5.35436	0.298269	0.920259	0.0360899
gene1368	mutX	SMU_1455	0.106586	4.17764	0.570457	0.978645	0.00937502
gene1158	pyrE	SMU_1221	0.138225	5.83215	0.405101	0.948947	0.0227579
gene799	SMU_834	SMU_834	0.0522842	6.89198	0.764806	0.98115	0.00826453
gene1066	pdp	SMU_1124	-0.0174019	6.5414	0.917903	0.989067	0.00477436
gene1577	SMU_1685c	SMU_1685c	0.0713611	3.77982	0.729362	0.98115	0.00826453
gene1102	SMU_1161c	SMU_1161c	0.131583	4.02323	0.534126	0.973426	0.0116972
gene683	SMU_702c	SMU_702c	0.278594	4.88333	0.220419	0.87139	0.0597876
gene1592	SMU_1703c	SMU_1703c	-0.595879	6.61963	0.0292465	0.486992	0.312478
gene402	SMU_401c	SMU_401c	0.0471548	3.03338	0.835993	0.98115	0.00826453
gene896	mvaA	SMU_942	-0.0885885	7.41285	0.59645	0.978645	0.00937502
gene1020	fthS	SMU_1073	-0.578174	7.30487	0.0849626	0.717437	0.144216
gene589	SMU_602	SMU_602	-0.171321	3.91164	0.41538	0.951874	0.0214206
gene1081	SMU_1140c	SMU_1140c	-0.123786	5.961	0.494262	0.970154	0.0131593
gene1477	birA	SMU_1578	-0.125621	5.0381	0.453714	0.970108	0.0131799
gene316	SMU_308	SMU_308	0.349751	3.03147	0.105784	0.747302	0.126504
gene940	dapA	SMU_990	0.25642	7.8209	0.222272	0.87139	0.0597876
gene1134	SMU_1196c	SMU_1196c	0.196173	5.70092	0.3539	0.938275	0.0276697
gene1535	SMU_1642c	SMU_1642c	0.220776	4.2504	0.230502	0.871748	0.059609
gene1890	SMU_2003a	SMU_2003a	0.209736	8.32802	0.337435	0.930515	0.0312765
gene620	SMU_637c	SMU_637c	0.133822	1.21502	0.781351	0.98115	0.00826453
gene1062	SMU_1120	SMU_1120	0.101981	7.76579	0.49486	0.970154	0.0131593
gene515	SMU_523	SMU_523	-0.206066	5.34937	0.325821	0.930358	0.03135
gene452	ftsL	SMU_454	-0.0250881	4.77058	0.89864	0.985858	0.00618568
gene570	SMU_582	SMU_582	-0.137091	6.24259	0.430444	0.954649	0.0201564
gene1665	syv	SMU_1770	-0.249109	8.25807	0.221626	0.87139	0.0597876
gene859	SMU_897	SMU_897	0.331262	7.20209	0.109405	0.750211	0.124817
gene1466	malR	SMU_1566	-0.267931	6.56544	0.137177	0.779293	0.108299
gene1377	SMU_1465c	SMU_1465c	-0.278102	5.85004	0.163798	0.815748	0.0884439
gene1178	uvrC	SMU_1241	0.0492891	6.30932	0.755525	0.98115	0.00826453
gene1621	accA	SMU_1734	-0.409965	8.63752	0.0307774	0.503449	0.298045
gene2002	SMU_2123	SMU_2123	0.777249	1.80679	0.0377227	0.564424	0.248395
gene391	SMU_388	SMU_388	-0.0251593	5.67619	0.888595	0.982642	0.00760464
gene1571	SMU_1678	SMU_1678	0.161281	4.65497	0.435497	0.956573	0.019282
gene1619	SMU_1732c	SMU_1732c	-0.0336182	6.55704	0.845361	0.98115	0.00826453
gene1698	SMU_1794c	SMU_1794c	-0.109265	3.04552	0.625167	0.978645	0.00937502
gene1221	SMU_1291c	SMU_1291c	0.298739	2.47539	0.282346	0.9063	0.042728
gene2029	SMU_2155	SMU_2155	0.256298	4.23124	0.268298	0.9063	0.042728
gene1352	SMU_1435c	SMU_1435c	0.203286	3.62857	0.582076	0.978645	0.00937502
gene1881	SMU_r13	SMU_r13	0.174964	1.04662	0.828954	0.98115	0.00826453
gene1101	SMU_1160c	SMU_1160c	0.0708476	4.60482	0.749569	0.98115	0.00826453
gene1328	SMU_1409c	SMU_1409c	0.456462	3.16579	0.147384	0.794044	0.100155
gene804	fol	SMU_839	-0.00286651	3.80932	0.988238	1	0
gene1767	SMU_1872c	SMU_1872c	0.036306	4.8884	0.888211	0.982642	0.00760464
gene1502	smpB	SMU_1606	-0.0909108	4.98534	0.691631	0.98115	0.00826453
gene797	SMU_832	SMU_832	0.204911	6.68131	0.475814	0.970154	0.0131593
gene2004	SMU_2125	SMU_2125	0.00196321	2.15899	1	1	0
gene749	aroC	SMU_780	-0.111901	7.45344	0.532097	0.973426	0.0116972
gene1007	ffh	SMU_1060	-0.0336389	7.91059	0.845725	0.98115	0.00826453
gene1504	SMU_1609c	SMU_1609c	-0.122866	5.10064	0.537093	0.976179	0.0104705
gene1780	SMU_1888	SMU_1888	-0.117679	0.17368	0.765026	0.98115	0.00826453
gene1078	pstC1	SMU_1137	0.0567667	6.5518	0.793501	0.98115	0.00826453
gene38	gbpB	SMU_22	0.0320486	10.6843	0.869603	0.98115	0.00826453
gene371	gltB	SMU_366	-0.231179	9.19718	0.229448	0.871748	0.059609
gene1065	deoC	SMU_1123	-0.066044	6.92927	0.667705	0.980808	0.00841611
gene320	SMU_312	SMU_312	-0.0272819	3.52883	0.903525	0.986979	0.00569229
gene817	SMU_852	SMU_852	0.10553	5.42003	0.513103	0.970154	0.0131593
gene942	SMU_992	SMU_992	0.0574603	5.76194	0.820224	0.98115	0.00826453
gene1930	relA	SMU_2044	-0.262266	7.24712	0.191715	0.849006	0.0710894
gene395	SMU_392c	SMU_392c	-0.207635	4.93505	0.243227	0.878963	0.0560293
gene414	SMU_413	SMU_413	-0.0580946	5.59594	0.765676	0.98115	0.00826453
gene1080	SMU_1139c	SMU_1139c	-0.168689	5.74565	0.356952	0.940036	0.0268556
gene1164	deoD	SMU_1227	-0.208252	6.19234	0.179592	0.827026	0.082481
gene768	SMU_801	SMU_801	-0.113951	6.66929	0.48402	0.970154	0.0131593
gene648	argB	SMU_665	0.532563	4.96459	0.0565598	0.626502	0.203077
gene1266	bacA2	SMU_1340	0.365198	9.03909	0.174048	0.820276	0.08604
gene1833	SMU_1946	SMU_1946	0.208551	4.83133	0.344863	0.933068	0.0300865
gene1533	metS	SMU_1639	-0.146393	8.03941	0.388221	0.948947	0.0227579
gene392	SMU_389	SMU_389	0.226061	3.86411	0.468187	0.970154	0.0131593
gene308	SMU_299c	SMU_299c	-0.1274	4.68547	0.589	0.978645	0.00937502
gene1779	sys	SMU_1886	-0.198252	7.46292	0.218298	0.87139	0.0597876
gene1441	glgD	SMU_1537	-0.296009	6.02485	0.228356	0.871748	0.059609
gene1699	SMU_1795c	SMU_1795c	0.184165	5.02643	0.262016	0.9063	0.042728
gene1517	pmsR	SMU_1622	0.182005	4.62448	0.406493	0.948947	0.0227579
gene260	mecA	SMU_245	0.232883	7.09539	0.120603	0.751523	0.124058
gene1961	SMU_2078c	SMU_2078c	-0.215408	7.46202	0.257165	0.899143	0.0461714
gene852	pbpX	SMU_889	-0.0722917	7.55334	0.634788	0.978645	0.00937502
gene1188	SMU_1254	SMU_1254	-0.00835788	3.16586	0.977567	0.998916	0.000471224
gene990	SMU_1042	SMU_1042	-0.0733681	5.98319	0.818733	0.98115	0.00826453
gene1449	SMU_1547c	SMU_1547c	0.0290749	4.00413	0.928359	0.990906	0.00396749
gene1691	uppS	SMU_1786	-0.0378405	5.72721	0.855233	0.98115	0.00826453
gene1450	SMU_1548c	SMU_1548c	-0.0359706	4.79186	0.898142	0.985849	0.00618948
gene1168	SMU_1231c	SMU_1231c	0.19455	4.45849	0.325944	0.930358	0.03135
gene1991	SMU_2111c	SMU_2111c	-0.485331	1.79148	0.118053	0.751523	0.124058
gene1731	SMU_1830c	SMU_1830c	-0.0310997	6.00227	0.844091	0.98115	0.00826453
gene1139	SMU_t39	SMU_t39	0.0964775	2.79757	0.796082	0.98115	0.00826453
gene263	SMU_248	SMU_248	-0.516792	8.50776	0.00264489	0.171662	0.765326
gene1608	SMU_1719c	SMU_1719c	0.0564841	5.91696	0.790304	0.98115	0.00826453
gene1747	efp	SMU_1847	0.16382	7.27543	0.456919	0.970154	0.0131593
gene1738	aroH	SMU_1837	-0.149432	7.94495	0.373073	0.948947	0.0227579
gene1302	leuD	SMU_1381	0.292798	6.57248	0.0751238	0.685745	0.163837
gene1457	ampM	SMU_1556	0.0958088	6.51821	0.599442	0.978645	0.00937502
gene820	SMU_855	SMU_855	0.010198	5.37005	0.955705	0.997994	0.000872252
gene1701	SMU_1798c	SMU_1798c	0.00569022	6.58438	0.970813	0.998097	0.000827097
gene1037	SMU_1090	SMU_1090	-0.220283	7.98057	0.399469	0.948947	0.0227579
gene1762	mutY	SMU_1865	0.0816131	4.98761	0.686936	0.98115	0.00826453
gene1596	SMU_1707c	SMU_1707c	-0.0903685	5.25058	0.643783	0.978645	0.00937502
gene1481	SMU_1584c	SMU_1584c	0.0646425	2.15757	0.804845	0.98115	0.00826453
gene1593	SMU_1704	SMU_1704	0.636384	2.37456	0.0859273	0.717437	0.144216
gene177	SMU_173	SMU_173	0.232351	5.32865	0.282402	0.9063	0.042728
gene1006	satC	SMU_1059	-0.0376184	5.75785	0.878142	0.981478	0.00811939
gene911	SMU_958	SMU_958	0.0461535	6.5868	0.881848	0.981478	0.00811939
gene1505	rl33	SMU_1610	0.258786	3.47683	0.430946	0.954649	0.0201564
gene836	SMU_872	SMU_872	-0.105717	7.17091	0.614066	0.978645	0.00937502
gene1429	murA	SMU_1525	-0.229472	7.21741	0.127126	0.770954	0.112971
gene398	pepX	SMU_395	0.280305	5.76683	0.115632	0.751523	0.124058
gene1379	apt	SMU_1467	-0.27523	6.05509	0.130967	0.779293	0.108299
gene1154	SMU_1217c	SMU_1217c	-0.19264	5.11939	0.240356	0.874903	0.05804
gene312	SMU_303	SMU_303	0.115252	6.0339	0.527112	0.971122	0.0127263
gene806	SMU_841	SMU_841	-0.238406	7.18742	0.103784	0.746603	0.12691
gene1578	ppaC	SMU_1687	-0.153012	7.889	0.3851	0.948947	0.0227579
gene681	SMU_700c	SMU_700c	0.187451	5.38257	0.30631	0.920259	0.0360899
gene1156	SMU_1219c	SMU_1219c	0.295772	3.89575	0.137052	0.779293	0.108299
gene832	trmD	SMU_868	0.0344024	5.08457	0.836776	0.98115	0.00826453
gene167	SMU_162c	SMU_162c	0.252201	4.9864	0.192637	0.849006	0.0710894
gene712	SMU_738	SMU_738	-0.39878	1.73971	0.275823	0.9063	0.042728
gene181	SMU_177	SMU_177	0.271184	5.07127	0.263455	0.9063	0.042728
gene1155	nylA	SMU_1218	-0.107147	5.47519	0.554354	0.978645	0.00937502
gene1388	SMU_1479	SMU_1479	-0.0469709	6.16045	0.920723	0.989067	0.00477436
gene1369	SMU_1456c	SMU_1456c	0.272622	1.53947	0.354418	0.938275	0.0276697
gene1713	scnE	SMU_1810	-0.238253	2.68653	0.307256	0.920259	0.0360899
gene568	SMU_580	SMU_580	0.0562789	6.83734	0.709463	0.98115	0.00826453
gene435	SMU_435	SMU_435	-0.071509	4.41855	0.713336	0.98115	0.00826453
gene1163	SMU_1226c	SMU_1226c	-0.323133	5.92308	0.0721501	0.668968	0.174595
gene1029	glyA	SMU_1082	-0.126814	7.29194	0.444627	0.966572	0.0147657
gene855	hsdS	SMU_892	0.0778308	6.65111	0.642	0.978645	0.00937502
gene791	rgpB	SMU_826	0.0245919	6.98511	0.868102	0.98115	0.00826453
gene1728	yfbQ	SMU_1826	-0.125416	6.72893	0.495143	0.970154	0.0131593
gene659	gapN	SMU_676	-0.402001	9.19142	0.0110537	0.331942	0.478938
gene816	SMU_851	SMU_851	-0.0640124	4.30361	0.760082	0.98115	0.00826453
gene1911	SMU_2166	SMU_2166	0.163537	8.40069	0.338943	0.930515	0.0312765
gene1458	SMU_1557c	SMU_1557c	0.170617	5.55338	0.333606	0.930358	0.03135
gene1582	dltA	SMU_1691	0.0404047	8.20869	0.783947	0.98115	0.00826453
gene569	SMU_581	SMU_581	0.0620796	3.641	0.778246	0.98115	0.00826453
gene1307	SMU_1387	SMU_1387	0.0946131	4.65754	0.615874	0.978645	0.00937502
gene1376	SMU_1464c	SMU_1464c	-0.072415	4.65808	0.695511	0.98115	0.00826453
gene1061	SMU_1119c	SMU_1119c	-0.26791	6.86623	0.179059	0.827026	0.082481
gene793	rgpD	SMU_828	0.161269	7.66817	0.310004	0.920259	0.0360899
gene1503	vacB	SMU_1607	-0.0294562	6.90391	0.861946	0.98115	0.00826453
gene416	SMU_415	SMU_415	0.0319581	6.32028	0.831183	0.98115	0.00826453
gene372	SMU_367	SMU_367	-0.18479	7.9378	0.273981	0.9063	0.042728
gene1054	SMU_1112c	SMU_1112c	0.0585218	4.20803	0.759095	0.98115	0.00826453
gene1496	ptcB	SMU_1600	1.47037	-1.30615	0.019691	0.428187	0.368367
gene1531	SMU_1637c	SMU_1637c	-0.331115	4.52244	0.0764766	0.685745	0.163837
gene1500	SMU_1604c	SMU_1604c	0.304327	2.45133	0.353007	0.938275	0.0276697
gene351	SMU_348	SMU_348	0.0151552	5.47638	0.96078	0.997994	0.000872252
gene1032	rf1	SMU_1085	-0.0418994	7.16712	0.809323	0.98115	0.00826453
gene1438	atpH	SMU_1534	-0.321722	5.62278	0.259253	0.904015	0.0438243
gene733	ahpC	SMU_764	-0.302937	7.66751	0.0935248	0.717437	0.144216
gene513	SMU_521	SMU_521	0.0796879	5.3816	0.622313	0.978645	0.00937502
gene920	SMU_968	SMU_968	0.0411298	5.81442	0.798894	0.98115	0.00826453
gene1611	SMU_1723c	SMU_1723c	0.168109	6.86758	0.333751	0.930358	0.03135
gene1986	SMU_2105	SMU_2105	-0.519498	7.17927	0.0128083	0.35674	0.447649
gene1420	covX	SMU_1515	-0.0962087	6.81616	0.603041	0.978645	0.00937502
gene1583	pflA	SMU_1692	-0.134629	8.0162	0.380827	0.948947	0.0227579
gene335	SMU_331	SMU_331	0.030285	6.51198	0.85693	0.98115	0.00826453
gene1566	upp	SMU_1673	-0.16961	5.8247	0.482247	0.970154	0.0131593
gene1904	rs17	SMU_2018	0.159486	8.82464	0.349279	0.936999	0.0282611
gene758	SMU_790	SMU_790	0.207423	1.17907	0.552833	0.978645	0.00937502
gene1606	SMU_1717c	SMU_1717c	-0.147727	7.4288	0.396455	0.948947	0.0227579
gene1325	SMU_1406c	SMU_1406c	0.0240103	2.4295	0.957741	0.997994	0.000872252
gene1745	nusB	SMU_1845	0.0100279	6.87425	0.956117	0.997994	0.000872252
gene839	SMU_875c	SMU_875c	0.265333	0.514119	0.428927	0.954649	0.0201564
gene1987	SMU_2106c	SMU_2106c	-0.298517	1.03281	0.388245	0.948947	0.0227579
gene545	ylmF	SMU_554	-0.0210269	8.16534	0.895985	0.984018	0.00699693
gene1378	metA	SMU_1466	-0.0965626	6.89289	0.533835	0.973426	0.0116972
gene350	SMU_346	SMU_346	-0.0613374	4.60708	0.76074	0.98115	0.00826453
gene578	SMU_590c	SMU_590c	0.429373	0.995329	0.212239	0.867936	0.0615122
gene769	SMU_802	SMU_802	-0.38524	3.7161	0.129121	0.777819	0.109121
gene746	aroD	SMU_777	0.150839	6.59851	0.458884	0.970154	0.0131593
gene555	SMU_565c	SMU_565c	2.12774	-4.22105	1	1	0
gene1894	rl15	SMU_2007	-0.166737	8.72199	0.322662	0.927424	0.0327218
gene1853	SMU_1970c	SMU_1970c	-0.0663533	5.62104	0.739119	0.98115	0.00826453
gene1111	SMU_1171c	SMU_1171c	-0.103728	4.52246	0.587224	0.978645	0.00937502
gene850	galT	SMU_887	0.174072	5.05847	0.45174	0.968643	0.0138364
gene763	SMU_796	SMU_796	-0.0125033	5.57032	0.944739	0.995207	0.00208679
gene563	SMU_573	SMU_573	-0.0457623	5.36863	0.820985	0.98115	0.00826453
gene670	SMU_688	SMU_688	0.421115	3.51196	0.0960735	0.717437	0.144216
gene370	gltA	SMU_365	-0.115681	10.5944	0.51111	0.970154	0.0131593
gene674	SMU_692	SMU_692	-0.136813	5.86309	0.585952	0.978645	0.00937502
gene1580	dltC	SMU_1689	0.229011	5.49663	0.236718	0.874217	0.058381
gene2016	dnaC	SMU_2138	-0.235555	7.68597	0.18018	0.827675	0.0821399
gene819	SMU_854	SMU_854	-0.0136141	5.64514	0.94068	0.995207	0.00208679
gene1314	lepA	SMU_1394	-0.169591	6.86943	0.312698	0.920259	0.0360899
gene1445	SMU_1542c	SMU_1542c	-0.15463	6.51716	0.456199	0.970154	0.0131593
gene453	pbp2x	SMU_455	0.0383223	7.98294	0.821806	0.98115	0.00826453
gene1836	pbp2a	SMU_1949	-0.00807614	6.82443	0.965537	0.997994	0.000872252
gene1476	SMU_1577c	SMU_1577c	-0.0774672	6.08767	0.814071	0.98115	0.00826453
gene829	SMU_865	SMU_865	-0.17509	6.87631	0.448141	0.966572	0.0147657
gene716	SMU_743	SMU_743	0.239316	5.80237	0.177672	0.827026	0.082481
gene790	rgpA	SMU_825	0.197615	7.28351	0.182357	0.833868	0.0789029
gene1196	SMU_1262c	SMU_1262c	-0.433178	4.48352	0.286548	0.912695	0.0396743
gene1924	pepO	SMU_2036	-0.533275	8.4367	0.0010265	0.0979307	1.00908
gene761	SMU_794	SMU_794	-0.105195	4.58762	0.577467	0.978645	0.00937502
gene1218	rl19	SMU_1288	-0.304977	8.7418	0.101966	0.737969	0.131962
gene418	SMU_t36	SMU_t36	-0.231783	3.41338	0.444169	0.966572	0.0147657
gene744	SMU_775c	SMU_775c	0.260738	8.41812	0.184426	0.834978	0.0783248
gene306	polI	SMU_297	-0.13047	7.69909	0.519924	0.970154	0.0131593
gene1227	SMU_1297	SMU_1297	-0.370149	6.64295	0.0679325	0.665315	0.176973
gene164	SMU_159	SMU_159	-0.115547	5.41908	0.471286	0.970154	0.0131593
gene815	SMU_850	SMU_850	0.00591768	4.55862	0.975488	0.998313	0.00073339
gene1677	SMU_1782	SMU_1782	-0.0939103	5.24516	0.785655	0.98115	0.00826453
gene678	SMU_697	SMU_697	0.0449046	7.87875	0.773183	0.98115	0.00826453
gene1237	SMU_1307c	SMU_1307c	0.200464	6.38959	0.230448	0.871748	0.059609
gene1308	SMU_1388	SMU_1388	-0.00243162	5.45687	0.989316	1	0
gene1428	SMU_1524c	SMU_1524c	-0.782597	4.15555	0.00576858	0.218914	0.659726
gene2009	SMU_2130	SMU_2130	0.279749	2.85256	0.27565	0.9063	0.042728
gene748	aroB	SMU_779	-0.105877	7.02283	0.576166	0.978645	0.00937502
gene1935	SMU_2050c	SMU_2050c	0.0511753	4.9444	0.78715	0.98115	0.00826453
gene1210	SMU_1278c	SMU_1278c	0.249485	5.59107	0.155135	0.797569	0.0982316
gene1250	budC	SMU_1322	-0.329084	6.50676	0.18509	0.834978	0.0783248
gene466	recU	SMU_469	0.185578	6.5469	0.281851	0.9063	0.042728
gene314	SMU_305	SMU_305	-0.0541764	6.04793	0.7517	0.98115	0.00826453
gene1051	SMU_1108c	SMU_1108c	-0.0603879	4.99594	0.732282	0.98115	0.00826453
gene857	SMU_895	SMU_895	0.909697	2.13805	0.0051979	0.213432	0.67074
gene1783	SMU_1892c	SMU_1892c	0.875668	-2.14075	0.148847	0.794044	0.100155
gene2030	recF	SMU_2156	0.148014	5.89804	0.487527	0.970154	0.0131593
gene1234	SMU_1304c	SMU_1304c	-0.147774	6.80206	0.335051	0.930358	0.03135
gene1887	rpoA	SMU_2001	-0.0580148	10.2032	0.714802	0.98115	0.00826453
gene1818	htpX	SMU_1929	-0.178149	7.27972	0.220012	0.87139	0.0597876
gene56	SMU_40	SMU_40	1.66676	0.859428	0.00046132	0.0564229	1.24854
gene254	SMU_238c	SMU_238c	0.0554069	3.37267	0.838948	0.98115	0.00826453
gene1248	SMU_1319c	SMU_1319c	-0.231988	4.72603	0.194552	0.849345	0.070916
gene1893	secY	SMU_2006	-0.20586	9.9358	0.220559	0.87139	0.0597876
gene1945	SMU_2060	SMU_2060	0.115906	5.89108	0.606	0.978645	0.00937502
gene796	SMU_831	SMU_831	0.2717	8.04307	0.278376	0.9063	0.042728
gene673	pepT	SMU_691	-0.105539	6.22244	0.558016	0.978645	0.00937502
gene1916	sacB	SMU_2028	-0.385524	8.29774	0.0261244	0.459485	0.337728
gene1332	SMU_1414c	SMU_1414c	-0.0143472	4.87926	0.945442	0.995207	0.00208679
gene1569	SMU_1676c	SMU_1676c	-0.129319	6.10258	0.476944	0.970154	0.0131593
gene382	SMU_378	SMU_378	0.462987	2.30024	0.202036	0.858822	0.0660971
gene539	murD	SMU_548	0.0376564	7.1426	0.79906	0.98115	0.00826453
gene408	SMU_407	SMU_407	0.165476	3.11415	0.589416	0.978645	0.00937502
gene1934	SMU_2049c	SMU_2049c	-0.163414	4.36658	0.440298	0.963252	0.0162603
gene1746	SMU_1846c	SMU_1846c	0.0167108	7.04569	0.927467	0.990479	0.00415451
gene701	SMU_723	SMU_723	-0.293292	8.6145	0.107743	0.747512	0.126382
gene974	SMU_1025	SMU_1025	0.46087	0.820196	0.190398	0.849006	0.0710894
gene710	SMU_735	SMU_735	-0.245522	4.99696	0.232577	0.8721	0.0594339
gene2035	SMU_t63	SMU_t63	-0.985077	0.452264	0.0261829	0.459485	0.337728
gene1157	SMU_1220c	SMU_1220c	-0.0600208	5.12871	0.758718	0.98115	0.00826453
gene1064	cdd	SMU_1122	-0.307164	5.97103	0.0765943	0.685745	0.163837
gene1702	nadD	SMU_1799	0.0397342	6.86698	0.814937	0.98115	0.00826453
gene1909	SMU_2023c	SMU_2023c	0.250647	9.10393	0.214483	0.868542	0.0612089
gene747	aroE	SMU_778	-0.0796992	6.54415	0.674229	0.98115	0.00826453
gene375	SMU_370	SMU_370	0.017165	2.19219	0.960766	0.997994	0.000872252
gene309	tgt	SMU_300	0.053187	6.02885	0.760389	0.98115	0.00826453
gene134	SMU_125	SMU_125	0.0582582	5.30932	0.8446	0.98115	0.00826453
gene594	SMU_607	SMU_607	0.290975	4.78257	0.234268	0.872866	0.0590524
gene1518	SMU_1623c	SMU_1623c	0.00690505	6.74498	0.964824	0.997994	0.000872252
gene680	SMU_699	SMU_699	-0.273505	7.75828	0.105684	0.747302	0.126504
gene1226	SMU_1296	SMU_1296	-0.195183	6.27607	0.279671	0.9063	0.042728
gene1336	hemN	SMU_1418	0.0570527	5.47964	0.726465	0.98115	0.00826453
gene1741	scrK	SMU_1840	0.0244726	6.78766	0.890825	0.982642	0.00760464
gene548	divIVA	SMU_557	-0.0652072	8.70966	0.686042	0.98115	0.00826453
gene731	SMU_759	SMU_759	0.165104	6.60616	0.314284	0.920259	0.0360899
gene305	SMU_296	SMU_296	-0.0639984	4.69599	0.753308	0.98115	0.00826453
gene1244	SMU_1314	SMU_1314	-0.0858207	5.59911	0.615464	0.978645	0.00937502
gene754	pheA	SMU_786	0.0191381	5.32797	0.912216	0.989067	0.00477436
gene1423	glnQ	SMU_1519	0.302462	7.35047	0.0528829	0.626502	0.203077
gene1516	SMU_1621c	SMU_1621c	-0.196364	3.61163	0.414332	0.951638	0.0215281
gene656	SMU_673	SMU_673	-0.0195033	8.43742	0.912528	0.989067	0.00477436
gene1649	SMU_1750c	SMU_1750c	0.0608482	2.44543	0.80016	0.98115	0.00826453
gene5	trcF	SMU_08	0.119232	6.81109	0.524088	0.970154	0.0131593
gene1375	SMU_1463c	SMU_1463c	-0.258522	5.05985	0.145753	0.793213	0.10061
gene1542	exoA	SMU_1649	-0.20741	7.42904	0.341775	0.933068	0.0300865
gene422	SMU_420	SMU_420	0.292018	6.07223	0.126479	0.770954	0.112971
gene1737	aroG	SMU_1836	-0.0494034	8.40518	0.772874	0.98115	0.00826453
gene1144	SMU_1206c	SMU_1206c	0.175285	5.80302	0.348374	0.935819	0.0288083
gene2007	SMU_2128	SMU_2128	-0.370027	8.63623	0.0605272	0.641421	0.192857
gene582	SMU_594	SMU_594	-0.183	2.76699	0.609912	0.978645	0.00937502
gene1141	ilvE	SMU_1203	-0.564739	7.05123	0.000122117	0.0223364	1.65099
gene853	SMU_890	SMU_890	0.0212433	3.79605	0.932188	0.992887	0.0031003
gene1425	SMU_1521	SMU_1521	0.12469	7.31994	0.423742	0.954649	0.0201564
gene858	SMU_896	SMU_896	0.491769	3.04035	0.0417636	0.591572	0.227992
gene1623	accC	SMU_1736	-0.214058	9.40065	0.211464	0.867936	0.0615122
gene1303	leuC	SMU_1382	0.040131	7.59911	0.812498	0.98115	0.00826453
gene752	aroA	SMU_784	0.127537	5.97419	0.440438	0.963252	0.0162603
gene1446	dnlJ	SMU_1543	-0.0646555	7.09395	0.747421	0.98115	0.00826453
gene1189	SMU_1255c	SMU_1255c	0.0735384	4.44246	0.732928	0.98115	0.00826453
gene967	SMU_1018	SMU_1018	-0.476287	1.90076	0.109623	0.750211	0.124817
gene2	SMU_05	SMU_05	0.202762	3.2934	0.458677	0.970154	0.0131593
gene1624	fabZ	SMU_1737	-0.121396	8.00042	0.510751	0.970154	0.0131593
gene96	truA	SMU_84	0.0797122	4.38793	0.662857	0.980808	0.00841611
gene404	SMU_403	SMU_403	0.202278	5.21593	0.378372	0.948947	0.0227579
gene732	SMU_761	SMU_761	-0.00918227	7.39518	0.953586	0.997994	0.000872252
gene762	SMU_795	SMU_795	-0.169972	4.35389	0.380695	0.948947	0.0227579
gene1057	ldh	SMU_1115	-0.199338	9.1971	0.344608	0.933068	0.0300865
gene1978	SMU_2097	SMU_2097	0.161636	4.11246	0.404612	0.948947	0.0227579
gene1432	atpB	SMU_1528	-0.150069	9.3481	0.397634	0.948947	0.0227579
gene1167	SMU_1230c	SMU_1230c	-0.205417	5.62642	0.238141	0.874217	0.058381
gene1033	kitH	SMU_1086	-0.00670782	6.46406	0.970752	0.998097	0.000827097
gene1348	cobQ	SMU_1430	-0.15623	5.75941	0.381039	0.948947	0.0227579
gene1035	apbE	SMU_1088	-0.0904541	7.32834	0.747368	0.98115	0.00826453
gene1150	SMU_1213c	SMU_1213c	0.0690962	7.14823	0.651989	0.980808	0.00841611
gene1917	clpC	SMU_2029	-0.168988	7.95767	0.418849	0.953081	0.0208701
gene315	pgi	SMU_307	-0.213487	8.72186	0.287802	0.913042	0.0395094
gene1873	pbp1b	SMU_1991	0.0731229	7.31066	0.671573	0.98115	0.00826453
gene313	SMU_304	SMU_304	-0.0341871	5.51229	0.861096	0.98115	0.00826453
gene1198	hisF	SMU_1264	-0.634691	5.47387	0.00449731	0.205042	0.688158
gene1711	SMU_1808c	SMU_1808c	-0.304236	0.511352	0.422264	0.954649	0.0201564
gene1165	SMU_1228c	SMU_1228c	-0.194416	6.05419	0.29834	0.920259	0.0360899
gene739	SMU_770c	SMU_770c	0.215132	4.68901	0.384084	0.948947	0.0227579
gene1433	atpC	SMU_1529	-0.217759	8.59515	0.262311	0.9063	0.042728
gene2006	SMU_2127	SMU_2127	-0.286607	7.71647	0.366469	0.948947	0.0227579
gene1703	SMU_1800c	SMU_1800c	0.107253	5.78029	0.505045	0.970154	0.0131593
gene956	SMU_1006	SMU_1006	0.611748	4.03166	0.0717305	0.668968	0.174595
gene1424	SMU_1520	SMU_1520	0.23035	7.72111	0.149574	0.794044	0.100155
gene831	rimM	SMU_867	-0.0191696	3.90226	0.937628	0.994993	0.00218
gene695	murM	SMU_717	0.105879	6.79915	0.585489	0.978645	0.00937502
gene1739	secA	SMU_1838	0.0301614	9.38292	0.853732	0.98115	0.00826453
gene1979	argS	SMU_2098	0.167007	6.69369	0.305555	0.920259	0.0360899
gene854	hsdM	SMU_891	0.229996	5.89821	0.189259	0.849006	0.0710894
gene1465	malQ	SMU_1565	0.00372984	6.97287	0.98331	1	0
gene1742	scrA	SMU_1841	0.0156686	6.34822	0.938976	0.995207	0.00208679
gene1249	SMU_1321c	SMU_1321c	0.186504	5.37067	0.288756	0.913486	0.039298
gene383	SMU_379	SMU_379	-0.185393	2.97045	0.50521	0.970154	0.0131593
gene1769	lepC	SMU_1874	0.0441552	5.79889	0.814644	0.98115	0.00826453
gene1902	rl24	SMU_2016	0.0613324	8.81047	0.715629	0.98115	0.00826453
gene623	SMU_640c	SMU_640c	0.362169	2.02792	0.237317	0.874217	0.058381
gene715	SMU_742	SMU_742	0.124001	5.45743	0.4873	0.970154	0.0131593
gene1146	SMU_1208c	SMU_1208c	0.16396	6.09181	0.413375	0.950621	0.0219926
gene1812	SMU_1923c	SMU_1923c	-0.0211878	6.44806	0.894346	0.98383	0.00707997
gene298	SMU_289	SMU_289	0.0689471	5.13642	0.690614	0.98115	0.00826453
gene1123	SMU_1184c	SMU_1184c	-0.038422	6.56776	0.842058	0.98115	0.00826453
gene1900	rs14	SMU_2014	-0.182177	8.12296	0.254932	0.896718	0.0473439
gene830	SMU_866	SMU_866	-0.116486	6.93151	0.618804	0.978645	0.00937502
gene1067	SMU_1125c	SMU_1125c	0.156776	4.90927	0.428429	0.954649	0.0201564
gene1357	SMU_1443c	SMU_1443c	0.151691	6.28052	0.33663	0.930358	0.03135
gene540	murG	SMU_549	-0.0823877	6.78389	0.5945	0.978645	0.00937502
gene1008	ylxM	SMU_1061	0.318171	4.66786	0.163444	0.815748	0.0884439
gene133	SMU_124	SMU_124	0.258831	5.01752	0.397302	0.948947	0.0227579
gene1278	SMU_1353	SMU_1353	-0.166453	0.30195	0.678095	0.98115	0.00826453
gene1169	SMU_1232c	SMU_1232c	-0.0825592	3.98656	0.692815	0.98115	0.00826453
gene518	SMU_526c	SMU_526c	0.244909	4.88031	0.405793	0.948947	0.0227579
gene1464	glgP	SMU_1564	-0.098856	7.99831	0.656229	0.980808	0.00841611
gene849	galK	SMU_886	0.111104	3.84386	0.727239	0.98115	0.00826453
gene417	SMU_416	SMU_416	-0.156277	6.09152	0.333818	0.930358	0.03135
gene1910	SMU_2167	SMU_2167	-0.10423	10.1663	0.559741	0.978645	0.00937502
gene1236	SMU_1306c	SMU_1306c	-0.0714188	6.47143	0.666243	0.980808	0.00841611
gene1936	SMU_2052c	SMU_2052c	-0.00245627	1.79624	1	1	0
gene1613	SMU_1725	SMU_1725	0.419123	2.01673	0.223911	0.87139	0.0597876
gene1396	SMU_1488c	SMU_1488c	0.191095	-0.416682	0.662001	0.980808	0.00841611
gene6	SMU_09	SMU_09	0.887422	4.54077	0.00475264	0.207422	0.683146
gene1166	punA	SMU_1229	-0.188132	6.27231	0.229224	0.871748	0.059609
gene261	rgpG	SMU_246	-0.114817	7.40663	0.505024	0.970154	0.0131593
gene818	lspA	SMU_853	0.195454	4.06104	0.351445	0.938275	0.0276697
gene1209	gyrB	SMU_1277	-0.0676315	7.86105	0.682146	0.98115	0.00826453
gene1871	rpoC	SMU_1989	-0.0927665	10.6548	0.587236	0.978645	0.00937502
gene1232	adcA	SMU_1302	0.110765	7.00298	0.463906	0.970154	0.0131593
gene813	SMU_848	SMU_848	0.379367	7.88928	0.0699433	0.667997	0.175225
gene856	SMU_893	SMU_893	0.109134	5.98087	0.633664	0.978645	0.00937502
gene28	SMU_t11	SMU_t11	-0.133714	4.27296	0.625507	0.978645	0.00937502
gene1788	SMU_1897	SMU_1897	0.386783	2.30716	0.221271	0.87139	0.0597876
gene1908	rl22	SMU_2022	0.0346495	8.85556	0.840141	0.98115	0.00826453
gene1753	SMU_1853	SMU_1853	0.14051	5.93763	0.428383	0.954649	0.0201564
gene168	SMU_163c	SMU_163c	0.187223	3.64535	0.456916	0.970154	0.0131593
gene753	aroK	SMU_785	-0.031121	4.80537	0.856341	0.98115	0.00826453
gene760	SMU_793	SMU_793	0.0357157	4.50603	0.847226	0.98115	0.00826453
gene1778	SMU_1884c	SMU_1884c	0.407779	1.07766	0.302642	0.920259	0.0360899
gene1744	scrR	SMU_1844	0.193082	4.9174	0.573545	0.978645	0.00937502
gene419	SMU_417	SMU_417	0.304076	6.0037	0.129934	0.778055	0.10899
gene1668	SMU_1773c	SMU_1773c	-0.177085	5.16908	0.502901	0.970154	0.0131593
gene1536	SMU_1643c	SMU_1643c	0.49317	3.10786	0.0219201	0.428187	0.368367
gene897	SMU_943c	SMU_943c	-0.00664024	6.7053	0.966448	0.997994	0.000872252
gene1581	dltB	SMU_1690	0.0259772	7.49037	0.891974	0.98298	0.00745538
gene1306	urk	SMU_1386	-0.0351014	4.62036	0.857601	0.98115	0.00826453
gene1562	livK	SMU_1669	-0.167461	8.67346	0.26957	0.9063	0.042728
gene1082	SMU_1141c	SMU_1141c	-0.273725	3.78691	0.24658	0.885926	0.0526024
gene1700	SMU_1797c	SMU_1797c	-0.280702	5.84797	0.127511	0.770954	0.112971
gene163	cysS	SMU_158	-0.261356	6.91621	0.100162	0.72753	0.138149
gene1669	SMU_1774c	SMU_1774c	0.038422	4.58409	0.870251	0.98115	0.00826453
gene1947	hemZ	SMU_2063	-0.090915	5.17854	0.59081	0.978645	0.00937502
gene1983	hisS	SMU_2102	-0.143626	6.84611	0.335923	0.930358	0.03135
gene1335	SMU_1417c	SMU_1417c	-0.0375662	4.83968	0.827748	0.98115	0.00826453
gene1041	opuBc	SMU_1095	0.164596	7.31408	0.460272	0.970154	0.0131593
gene1435	atpE	SMU_1531	-0.0867528	7.08205	0.629285	0.978645	0.00937502
gene310	SMU_301	SMU_301	0.0435201	4.80803	0.810538	0.98115	0.00826453
gene1279	SMU_1354c	SMU_1354c	0.367218	3.34806	0.0945499	0.717437	0.144216
gene1159	pyrF	SMU_1222	0.0801147	5.06775	0.685998	0.98115	0.00826453
gene1889	rs13	SMU_2003	0.0322578	9.20863	0.859654	0.98115	0.00826453
gene1974	SMU_2092c	SMU_2092c	0.214575	4.73139	0.222766	0.87139	0.0597876
gene1609	SMU_1721c	SMU_1721c	-0.0489157	6.79254	0.773516	0.98115	0.00826453
gene757	SMU_789	SMU_789	-0.15293	5.65382	0.408787	0.948947	0.0227579
gene1899	rs8	SMU_2012	-0.3047	9.14307	0.097417	0.717437	0.144216
gene851	galE	SMU_888	-0.00864205	6.16759	0.962261	0.997994	0.000872252
gene1898	rl6	SMU_2011	-0.114583	9.75528	0.482452	0.970154	0.0131593
gene1620	SMU_1733c	SMU_1733c	0.00741412	7.70968	0.961254	0.997994	0.000872252
gene2017	SMU_2139c	SMU_2139c	0.0999771	6.27937	0.580763	0.978645	0.00937502
gene1765	mutS2	SMU_1870	0.1731	7.5425	0.315395	0.920259	0.0360899
gene1626	fabF	SMU_1739	-0.0885143	9.15882	0.615602	0.978645	0.00937502
gene262	SMU_247	SMU_247	-0.315719	7.56155	0.0513117	0.626502	0.203077
gene252	SMU_236c	SMU_236c	0.134734	4.38275	0.566844	0.978645	0.00937502
gene512	SMU_520	SMU_520	0.230554	5.29618	0.194606	0.849345	0.070916
gene1431	atpA	SMU_1527	-0.269609	7.77572	0.135413	0.779293	0.108299
gene1410	SMU_1505c	SMU_1505c	-0.581055	4.11218	0.00977734	0.307375	0.512331
gene1689	SMU_1784c	SMU_1784c	0.093007	7.17292	0.55619	0.978645	0.00937502
gene1122	mtlA2	SMU_1183	-0.150542	4.49042	0.507363	0.970154	0.0131593
gene1482	SMU_1585c	SMU_1585c	0.0387291	3.11701	0.881242	0.981478	0.00811939
gene407	SMU_406c	SMU_406c	-0.129526	4.0687	0.499501	0.970154	0.0131593
gene764	SMU_797	SMU_797	-0.312228	2.91272	0.190125	0.849006	0.0710894
gene1276	SMU_1351	SMU_1351	-0.0527985	3.06793	0.826132	0.98115	0.00826453
gene2008	SMU_2129c	SMU_2129c	-0.0775462	2.75861	0.799805	0.98115	0.00826453
gene585	pbp2b	SMU_597	0.0185509	7.95782	0.906038	0.986979	0.00569229
gene559	feoA	SMU_569	0.305747	4.56305	0.0891731	0.717437	0.144216
gene1142	parC	SMU_1204	-0.0503238	7.77542	0.777707	0.98115	0.00826453
gene833	trxB2	SMU_869	-0.176277	6.0042	0.293601	0.915876	0.0381631
gene903	SMU_950	SMU_950	-0.186199	7.31297	0.279008	0.9063	0.042728
gene958	SMU_1008	SMU_1008	0.00298504	4.16716	0.98913	1	0
gene1897	rl18	SMU_2010	-0.187371	9.14472	0.26932	0.9063	0.042728
gene603	SMU_620	SMU_620	0.0156264	2.80122	0.97307	0.998293	0.000741822
gene1757	rs18	SMU_1858	-0.194204	9.0565	0.199024	0.857374	0.0668295
gene1995	SMU_2115	SMU_2115	0.0894799	0.622145	0.780765	0.98115	0.00826453
gene1199	hisA	SMU_1265	-0.524829	5.51439	0.0166818	0.417718	0.379117
gene1370	rmlB	SMU_1457	-0.0905838	8.04258	0.664627	0.980808	0.00841611
gene1595	SMU_1706	SMU_1706	0.108924	4.19593	0.668229	0.980808	0.00841611
gene1553	SMU_1660c	SMU_1660c	0.170493	4.44786	0.360584	0.9462	0.0240169
gene1398	lacG	SMU_1490	0.118482	2.3945	0.624258	0.978645	0.00937502
gene55	SMU_39	SMU_39	-0.0706342	0.505969	0.880649	0.981478	0.00811939
gene717	ftsY	SMU_744	0.074034	6.64458	0.656136	0.980808	0.00841611
gene1373	rmlA	SMU_1461	0.0418061	7.06773	0.806975	0.98115	0.00826453
gene1813	gcrR	SMU_1924	-0.014922	6.51031	0.930578	0.992222	0.0033911
gene1170	deoB	SMU_1233	-0.0847598	6.57356	0.585217	0.978645	0.00937502
gene996	SMU_1048	SMU_1048	0.134991	3.75432	0.615699	0.978645	0.00937502
gene1238	aldR	SMU_1308	-0.0410741	5.19841	0.816685	0.98115	0.00826453
gene1338	SMU_1420	SMU_1420	0.263901	4.65696	0.151883	0.796664	0.098725
gene919	folC	SMU_967	-0.0448265	6.75789	0.764658	0.98115	0.00826453
gene824	pyrA	SMU_859	0.0879785	6.70149	0.647232	0.978645	0.00937502
gene604	SMU_621c	SMU_621c	0.0986476	5.91302	0.53056	0.973426	0.0116972
gene1726	pncA	SMU_1823	0.0308848	6.82783	0.835603	0.98115	0.00826453
gene1625	bccP	SMU_1738	-0.133007	7.92491	0.433029	0.954913	0.020036
gene1817	psaB	SMU_1928	0.36642	4.02435	0.113429	0.751523	0.124058
gene497	SMU_503c	SMU_503c	-0.0650015	5.1972	0.818151	0.98115	0.00826453
gene1149	SMU_1211	SMU_1211	-0.13875	4.04707	0.602878	0.978645	0.00937502
gene2013	SMU_2135c	SMU_2135c	0.037022	7.80918	0.818663	0.98115	0.00826453
gene1356	SMU_1442c	SMU_1442c	0.203191	6.96498	0.347924	0.935819	0.0288083
gene647	argJ	SMU_664	0.427718	5.04046	0.152115	0.796664	0.098725
gene421	SMU_419	SMU_419	-0.0792621	5.58979	0.693432	0.98115	0.00826453
gene1913	rl3	SMU_2025	-0.17044	9.73899	0.301099	0.920259	0.0360899
gene792	rgpC	SMU_827	0.127366	6.27273	0.452498	0.968643	0.0138364
gene566	lytR	SMU_576	-0.0793441	4.22798	0.685296	0.98115	0.00826453
gene1981	SMU_2100c	SMU_2100c	-0.0433545	5.75215	0.797896	0.98115	0.00826453
gene100	SMU_88c	SMU_88c	0.0446534	4.62173	0.833586	0.98115	0.00826453
gene1939	SMU_2055	SMU_2055	0.177235	3.58403	0.499246	0.970154	0.0131593
gene1108	SMU_1168	SMU_1168	-0.0825639	1.76081	0.806791	0.98115	0.00826453
gene374	SMU_369c	SMU_369c	0.659339	4.02162	0.0256284	0.459485	0.337728
gene783	SMU_818	SMU_818	-0.195598	7.00378	0.363673	0.948947	0.0227579
gene1456	SMU_1555c	SMU_1555c	0.119108	6.10128	0.528472	0.971925	0.0123673
gene1994	SMU_2114c	SMU_2114c	0.121303	1.71096	0.701837	0.98115	0.00826453
gene37	mreD	SMU_21	0.722387	4.06788	0.0670386	0.664442	0.177543
gene1545	ogt	SMU_1652	-0.0855461	5.17905	0.640816	0.978645	0.00937502
gene646	argC	SMU_663	0.294799	4.21988	0.362716	0.948947	0.0227579
gene4	pth	SMU_07	0.281133	4.52358	0.133516	0.779293	0.108299
gene1520	pyrH	SMU_1625	-0.0706947	7.03804	0.62293	0.978645	0.00937502
gene812	SMU_846	SMU_846	-0.182356	7.58453	0.263815	0.9063	0.042728
gene694	murN	SMU_716	-0.0584515	6.81715	0.77457	0.98115	0.00826453
gene1448	SMU_1546	SMU_1546	0.138715	3.17524	0.627443	0.978645	0.00937502
gene1034	SMU_1087	SMU_1087	0.0964995	2.56511	0.756061	0.98115	0.00826453
gene869	SMU_911c	SMU_911c	0.0381319	3.78863	0.866457	0.98115	0.00826453
gene334	gltX	SMU_330	-0.186971	7.35531	0.309111	0.920259	0.0360899
gene62	SMU_46	SMU_46	0.25745	3.64594	0.465095	0.970154	0.0131593
gene1768	rnh3	SMU_1873	-0.118789	6.12552	0.460102	0.970154	0.0131593
gene1334	SMU_1416c	SMU_1416c	0.133844	5.06193	0.423308	0.954649	0.0201564
gene1722	gatB	SMU_1819	-0.161447	7.97047	0.343136	0.933068	0.0300865
gene2014	SMU_2136c	SMU_2136c	-0.1	4.34624	0.766102	0.98115	0.00826453
gene1012	SMU_1065c	SMU_1065c	0.133212	4.3051	0.482747	0.970154	0.0131593
gene1145	fic	SMU_1207	-0.0277131	5.6936	0.885342	0.981478	0.00811939
gene1519	rrf1	SMU_1624	-0.0783915	6.18412	0.633435	0.978645	0.00937502
gene861	SMU_899	SMU_899	-0.0329295	6.89928	0.835412	0.98115	0.00826453
gene311	SMU_302	SMU_302	0.026374	4.47559	0.905509	0.986979	0.00569229
gene510	SMU_517	SMU_517	0.122463	5.35253	0.505513	0.970154	0.0131593
gene2024	SMU_2150c	SMU_2150c	0.15466	6.44165	0.317257	0.920259	0.0360899
gene505	SMU_512c	SMU_512c	0.310822	1.08991	0.369647	0.948947	0.0227579
gene1447	SMU_1545c	SMU_1545c	0.0362964	5.37463	0.870585	0.98115	0.00826453
gene1982	aspS	SMU_2101	-0.0632378	6.86253	0.680535	0.98115	0.00826453
gene1290	SMU_1367c	SMU_1367c	0.693137	6.17691	0.00762681	0.260087	0.584881
gene1837	SMU_1950	SMU_1950	0.42475	3.74025	0.144607	0.793029	0.100711
gene162	cysE	SMU_157	-0.164802	6.27987	0.317883	0.920259	0.0360899
gene935	bglA	SMU_985	-0.0608013	4.9842	0.764048	0.98115	0.00826453
gene150	SMU_143c	SMU_143c	-0.0381688	5.73789	0.841703	0.98115	0.00826453
gene442	SMU_442	SMU_442	-0.0413934	4.11652	0.862688	0.98115	0.00826453
gene1618	murC	SMU_1731	-0.12651	7.4832	0.422666	0.954649	0.0201564
gene1280	SMU_1355c	SMU_1355c	0.441487	3.50761	0.0425888	0.591572	0.227992
gene862	dapB	SMU_900	-0.0228352	6.87222	0.882791	0.981478	0.00811939
gene1225	add	SMU_1295	-0.195168	4.66734	0.272215	0.9063	0.042728
gene1434	atpD	SMU_1528	-0.164378	9.19474	0.379025	0.948947	0.0227579
gene1235	SMU_1305c	SMU_1305c	-0.125098	6.67269	0.505181	0.970154	0.0131593
gene1912	SMU_2024c	SMU_2024c	-0.346062	9.40563	0.0718949	0.668968	0.174595
gene420	nusA	SMU_418	0.0648887	7.7384	0.719958	0.98115	0.00826453
gene1960	SMU_2077c	SMU_2077c	-0.220407	6.90032	0.377376	0.948947	0.0227579
gene1526	pfs	SMU_1632	0.0439774	6.5481	0.774646	0.98115	0.00826453
gene848	galR	SMU_885	0.531528	3.16566	0.0273893	0.46701	0.330673
gene1143	SMU_1205c	SMU_1205c	0.333082	5.68188	0.21222	0.867936	0.0615122
gene756	SMU_788	SMU_788	-0.0415861	5.86275	0.825652	0.98115	0.00826453
gene1121	mtlD	SMU_1182	-0.283937	6.06596	0.177774	0.827026	0.082481
gene1254	rf2	SMU_1326	0.0423506	7.58604	0.809662	0.98115	0.00826453
gene1371	SMU_1459c	SMU_1459c	-0.0742438	5.62599	0.710124	0.98115	0.00826453
gene1467	malX	SMU_1568	0.228614	7.16637	0.548775	0.978645	0.00937502
gene1676	SMU_1781	SMU_1781	-0.260538	6.34022	0.200705	0.858822	0.0660971
gene1337	SMU_1419	SMU_1419	0.568733	4.9391	0.00413783	0.205042	0.688158
gene1555	holB	SMU_1662	-0.0518716	5.75484	0.78072	0.98115	0.00826453
gene1612	SMU_1724c	SMU_1724c	0.245588	3.96459	0.249206	0.888862	0.0511655
gene282	sgaT	SMU_270	-0.0954299	2.57179	0.708932	0.98115	0.00826453
gene1522	rl11	SMU_1627	-0.193738	8.50844	0.240468	0.874903	0.05804
gene1758	ssb	SMU_1859	-0.200573	9.4442	0.196308	0.852998	0.069052
gene755	SMU_787	SMU_787	0.0756809	6.87159	0.644474	0.978645	0.00937502
gene1635	akh	SMU_1748	-0.32149	6.06898	0.0647644	0.656123	0.183015
gene1288	SMU_1365c	SMU_1365c	0.966985	3.653	0.0132979	0.35674	0.447649
gene344	SMU_340	SMU_340	-0.0612883	6.59931	0.78209	0.98115	0.00826453
gene1675	SMU_1780	SMU_1780	0.313228	3.19481	0.238541	0.874217	0.058381
gene1896	rs5	SMU_2009	-0.180096	8.98818	0.268071	0.9063	0.042728
gene1219	SMU_1289c	SMU_1289c	0.0996926	4.70698	0.583208	0.978645	0.00937502
gene327	SMU_322c	SMU_322c	-0.373707	6.81181	0.0629917	0.649945	0.187123
gene440	SMU_440	SMU_440	0.357553	3.80175	0.178864	0.827026	0.082481
gene1426	glnP	SMU_1522	0.0733831	7.16074	0.693933	0.98115	0.00826453
gene667	SMU_684	SMU_684	0.16808	4.76406	0.406273	0.948947	0.0227579
gene1528	SMU_1634c	SMU_1634c	-0.0304577	5.93583	0.849629	0.98115	0.00826453
gene1293	SMU_1370c	SMU_1370c	0.619338	-1.82629	0.265781	0.9063	0.042728
gene1056	gyrA	SMU_1114	-0.156322	7.18841	0.317027	0.920259	0.0360899
gene1594	SMU_1705	SMU_1705	-0.228977	3.04994	0.288162	0.913042	0.0395094
gene684	SMU_703c	SMU_703c	0.0377291	4.70711	0.839937	0.98115	0.00826453
gene906	SMU_953c	SMU_953c	0.549702	3.32513	0.0323613	0.518171	0.285527
gene1730	SMU_1828	SMU_1828	-0.146327	6.20162	0.489161	0.970154	0.0131593
gene957	SMU_1007	SMU_1007	0.476294	4.79247	0.127598	0.770954	0.112971
gene2027	SMU_2153c	SMU_2153c	0.0278868	5.14732	0.936267	0.994599	0.00235211
gene2028	SMU_2154c	SMU_2154c	0.1877	5.16574	0.521624	0.970154	0.0131593
gene1127	SMU_1189c	SMU_1189c	0.0731095	4.48082	0.677214	0.98115	0.00826453
gene1977	SMU_2096c	SMU_2096c	0.120715	0.415925	0.820564	0.98115	0.00826453
gene655	idh	SMU_672	0.0497408	9.34363	0.816244	0.98115	0.00826453
gene1673	nrdI	SMU_1777	0.186731	4.07938	0.444019	0.966572	0.0147657
gene895	SMU_941c	SMU_941c	0.0188433	6.01864	0.949791	0.996339	0.0015927
gene39	prs	SMU_23	0.0557569	6.05367	0.753682	0.98115	0.00826453
gene823	pyrB	SMU_858	0.0807733	5.62154	0.690673	0.98115	0.00826453
gene1304	leuB	SMU_1383	-0.09409	6.98148	0.641108	0.978645	0.00937502
gene1704	SMU_1801c	SMU_1801c	0.0114312	7.44983	0.946732	0.995207	0.00208679
gene1220	SMU_1290c	SMU_1290c	0.0554094	4.72494	0.757178	0.98115	0.00826453
gene273	oppF	SMU_259	-0.123217	6.99406	0.526447	0.971122	0.0127263
gene1243	SMU_1313c	SMU_1313c	0.0571387	7.28852	0.744704	0.98115	0.00826453
gene1781	SMU_1889c	SMU_1889c	-0.0850565	0.581976	0.832255	0.98115	0.00826453
gene412	SMU_411c	SMU_411c	0.410218	4.98664	0.227206	0.871748	0.059609
gene1239	SMU_1309c	SMU_1309c	0.0523444	6.77407	0.754684	0.98115	0.00826453
gene410	SMU_409	SMU_409	-0.223332	5.49673	0.201789	0.858822	0.0660971
gene1200	hisH	SMU_1266	-0.510856	5.01913	0.0214858	0.428187	0.368367
gene1971	hexB	SMU_2089	0.0214724	6.43438	0.885867	0.981478	0.00811939
gene381	SMU_376	SMU_376	0.156946	3.70042	0.490505	0.970154	0.0131593
gene1124	mtlA1	SMU_1185	-0.17796	5.92197	0.484208	0.970154	0.0131593
gene1688	proS	SMU_1783	0.0456549	7.81808	0.769198	0.98115	0.00826453
gene1011	SMU_1064c	SMU_1064c	0.0802915	4.27026	0.664778	0.980808	0.00841611
gene106	rpoE	SMU_96	-0.058902	6.24544	0.730471	0.98115	0.00826453
gene328	gpsA	SMU_323	-0.226238	6.84476	0.294064	0.915876	0.0381631
gene1791	SMU_1900	SMU_1900	0.555445	2.23587	0.0828547	0.712409	0.147271
gene860	SMU_898	SMU_898	0.143848	5.50726	0.4026	0.948947	0.0227579
gene411	brpA	SMU_410	-0.0562831	7.11053	0.723142	0.98115	0.00826453
gene1372	rmlC	SMU_1460	0.0562919	6.53176	0.774989	0.98115	0.00826453
gene1538	SMU_1645	SMU_1645	0.0151028	7.21753	0.942325	0.995207	0.00208679
gene1690	cdsA	SMU_1785	-0.021532	6.0358	0.900698	0.986979	0.00569229
gene722	SMU_750c	SMU_750c	2.09292	-2.2896	0.0187051	0.428187	0.368367
gene450	SMU_451	SMU_451	0.267613	2.65495	0.39749	0.948947	0.0227579
gene1305	leuA	SMU_1384	0.1122	7.29123	0.563048	0.978645	0.00937502
gene1524	SMU_1629c	SMU_1629c	-0.140421	6.99462	0.399672	0.948947	0.0227579
gene1523	SMU_1628	SMU_1628	-0.0936117	0.773573	0.808018	0.98115	0.00826453
gene272	oppD	SMU_258	-0.00733663	7.048	0.969982	0.998097	0.000827097
gene946	SMU_996	SMU_996	0.149339	4.6308	0.63307	0.978645	0.00937502
gene814	SMU_849	SMU_849	-0.319726	8.25113	0.0434181	0.591572	0.227992
gene107	pyrG	SMU_97	0.000238264	7.76436	0.998866	1	0
gene1901	rl5	SMU_2015	-0.270594	9.30999	0.137617	0.779293	0.108299
gene1436	atpF	SMU_1532	-0.11119	7.22196	0.562427	0.978645	0.00937502
gene606	SMU_623c	SMU_623c	-0.0788988	4.77041	0.650726	0.980225	0.0086741
gene547	ylmH	SMU_556	0.254894	8.24703	0.222441	0.87139	0.0597876
gene1070	ciaH	SMU_1128	0.235099	6.20462	0.140569	0.781287	0.10719
gene1694	SMU_1789c	SMU_1789c	-0.153139	6.38813	0.375945	0.948947	0.0227579
gene268	dacA	SMU_253	0.379065	4.55327	0.0583104	0.630756	0.200139
gene593	SMU_606	SMU_606	0.213418	5.17943	0.330491	0.930358	0.03135
gene511	SMU_518	SMU_518	0.12506	6.48803	0.433085	0.954913	0.020036
gene2026	SMU_2152c	SMU_2152c	0.103822	6.58863	0.557662	0.978645	0.00937502
gene429	SMU_428	SMU_428	-0.25627	4.44155	0.149247	0.794044	0.100155
gene1941	SMU_t62	SMU_t62	-0.617413	2.35797	0.134145	0.779293	0.108299
gene590	murF	SMU_603	0.0196133	5.87264	0.921228	0.989067	0.00477436
gene1586	SMU_1695	SMU_1695	0.0775418	5.02682	0.743234	0.98115	0.00826453
gene1151	pyrC	SMU_1214	0.023106	5.99549	0.889557	0.982642	0.00760464
gene2001	SMU_2121c	SMU_2121c	-0.0277448	1.89343	0.951317	0.996901	0.00134806
gene1253	ftsE	SMU_1325	-0.118745	7.14182	0.500218	0.970154	0.0131593
gene1045	SMU_1100c	SMU_1100c	0.00300196	5.24774	0.990644	1	0
gene1421	covS	SMU_1516	0.0253961	6.95523	0.884208	0.981478	0.00811939
gene465	pbp1a	SMU_467	0.0416502	8.30907	0.827016	0.98115	0.00826453
gene1627	fabG	SMU_1740	-0.0989358	8.26303	0.591492	0.978645	0.00937502
gene1498	SMU_1602	SMU_1602	-0.125821	5.59716	0.631131	0.978645	0.00937502
gene1470	SMU_1571	SMU_1571	-0.0634158	5.89829	0.855569	0.98115	0.00826453
gene825	pyrAB	SMU_860	-0.0687474	8.37775	0.759745	0.98115	0.00826453
gene1976	SMU_2094c	SMU_2094c	0.226048	2.08469	0.524685	0.970154	0.0131593
gene324	SMU_318	SMU_318	-0.225485	6.58384	0.25049	0.888862	0.0511655
gene618	SMU_635	SMU_635	-0.039619	7.96444	0.792885	0.98115	0.00826453
gene1886	rl17	SMU_2000	-0.439188	8.45951	0.0333973	0.529098	0.276464
gene1437	atpG	SMU_1533	-0.160249	7.61987	0.483532	0.970154	0.0131593
gene97	thiD	SMU_85	-0.0637616	4.12223	0.778641	0.98115	0.00826453
gene1204	hisD	SMU_1270	-0.296764	5.86074	0.294014	0.915876	0.0381631
gene283	ptxB	SMU_271	-0.0546399	3.92421	0.782093	0.98115	0.00826453
gene1180	SMU_1245c	SMU_1245c	-0.0594839	5.28433	0.771072	0.98115	0.00826453
gene1610	SMU_1722c	SMU_1722c	-0.183834	6.79843	0.327982	0.930358	0.03135
gene1628	fabD	SMU_1741	-0.0900284	8.43007	0.629994	0.978645	0.00937502
gene1529	glmU	SMU_1635	-0.033256	7.17437	0.823031	0.98115	0.00826453
gene1980	SMU_2099c	SMU_2099c	-0.0345244	5.83018	0.862789	0.98115	0.00826453
gene1552	SMU_1659c	SMU_1659c	-0.253066	5.74594	0.193399	0.849345	0.070916
gene472	SMU_475	SMU_475	0.0783614	8.28659	0.662482	0.980808	0.00841611
gene346	SMU_342	SMU_342	-0.0715121	5.59732	0.675125	0.98115	0.00826453
gene204	SMU_t28	SMU_t28	0.172518	3.12991	0.818524	0.98115	0.00826453
gene1003	SMU_1056	SMU_1056	0.66492	-0.0967831	0.117357	0.751523	0.124058
gene1706	SMU_1803c	SMU_1803c	0.259398	5.61327	0.333661	0.930358	0.03135
gene781	SMU_816	SMU_816	0.0713363	6.0552	0.638394	0.978645	0.00937502
gene544	ylmE	SMU_553	-0.00530012	7.85491	0.974973	0.998293	0.000741822
gene1285	SMU_1360c	SMU_1360c	0.316722	4.89205	0.267941	0.9063	0.042728
gene1820	gidB	SMU_1931	-0.143626	3.86521	0.515425	0.970154	0.0131593
gene160	pnpA	SMU_155	-0.166413	7.84504	0.334232	0.930358	0.03135
gene586	recM	SMU_598	-0.253928	6.19619	0.260935	0.9063	0.042728
gene1294	SMU_1372c	SMU_1372c	0.136077	1.27486	0.660478	0.980808	0.00841611
gene1069	rs20	SMU_1127	-0.550406	6.38045	0.0570211	0.626502	0.203077
gene1203	serB	SMU_1269	-0.478387	4.96599	0.0684494	0.665315	0.176973
gene654	citZ	SMU_671	0.159416	9.25857	0.461636	0.970154	0.0131593
gene191	SMU_187c	SMU_187c	-0.314413	6.39281	0.0792117	0.695956	0.157418
gene449	proA	SMU_450	-0.147766	6.13888	0.532448	0.973426	0.0116972
gene1782	SMU_1891c	SMU_1891c	-1.06392	-1.63857	0.0538764	0.626502	0.203077
gene1206	hisZ	SMU_1272	-0.331625	4.97578	0.118581	0.751523	0.124058
gene368	glnR	SMU_363	-0.106713	8.31776	0.566696	0.978645	0.00937502
gene894	SMU_940c	SMU_940c	-0.40488	6.45045	0.121041	0.751523	0.124058
gene918	SMU_966	SMU_966	-0.215627	5.99751	0.205722	0.858822	0.0660971
gene98	SMU_86	SMU_86	0.0890011	3.82336	0.690366	0.98115	0.00826453
gene689	SMU_711	SMU_711	0.322408	3.62049	0.137762	0.779293	0.108299
gene1103	SMU_1163c	SMU_1163c	0.199289	4.7647	0.26825	0.9063	0.042728
gene1895	rl30	SMU_2008	-0.38861	7.9876	0.0812963	0.707783	0.1501
gene1252	ftsX	SMU_1324	0.0570239	7.64388	0.720159	0.98115	0.00826453
gene1914	SMU_2026c	SMU_2026c	-0.439344	7.13748	0.0909466	0.717437	0.144216
gene413	SMU_412c	SMU_412c	0.186707	4.52218	0.581048	0.978645	0.00937502
gene2034	SMU_2160	SMU_2160	0.510716	4.4735	0.250404	0.888862	0.0511655
gene933	bglC	SMU_983	0.672969	4.22632	0.0450888	0.600785	0.221281
gene347	SMU_343	SMU_343	-0.0485539	5.03409	0.789005	0.98115	0.00826453
gene1903	rl14	SMU_2017	-0.293817	8.65171	0.151191	0.796664	0.098725
gene1281	SMU_1356c	SMU_1356c	0.230575	3.27591	0.303522	0.920259	0.0360899
gene1993	SMU_2113c	SMU_2113c	-0.0115339	2.62729	0.968803	0.998097	0.000827097
gene696	SMU_718c	SMU_718c	0.0976259	5.36602	0.627241	0.978645	0.00937502
gene702	SMU_724	SMU_724	0.283048	3.36318	0.287634	0.913042	0.0395094
gene1692	SMU_1787c	SMU_1787c	-0.392332	6.35359	0.0610794	0.641583	0.192747
gene1152	ung	SMU_1215	0.21594	5.22515	0.205742	0.858822	0.0660971
gene44	SMU_28	SMU_28	0.302128	1.94005	0.250374	0.888862	0.0511655
gene668	SMU_685	SMU_685	0.2023	3.81511	0.405104	0.948947	0.0227579
gene1242	aspB	SMU_1312	0.0707521	6.96559	0.634637	0.978645	0.00937502
gene1907	rs3	SMU_2021	-0.285317	9.32248	0.119249	0.751523	0.124058
gene1202	hisB	SMU_1268	-0.559143	5.10652	0.038791	0.566024	0.247166
gene1918	ctsR	SMU_2030	0.214642	5.40655	0.286691	0.912695	0.0396743
gene1752	SMU_1852	SMU_1852	0.0192053	6.17235	0.904199	0.986979	0.00569229
gene1183	SMU_1249c	SMU_1249c	0.227955	5.93415	0.204962	0.858822	0.0660971
gene1748	SMU_1848	SMU_1848	0.227521	3.92586	0.522152	0.970154	0.0131593
gene1497	bgl	SMU_1601	-0.0914562	3.21362	0.786633	0.98115	0.00826453
gene773	SMU_806c	SMU_806c	0.067902	9.11786	0.700556	0.98115	0.00826453
gene874	SMU_917c	SMU_917c	0.224254	3.35911	0.472198	0.970154	0.0131593
gene1171	rpiA	SMU_1234	0.0415993	5.0152	0.808608	0.98115	0.00826453
gene99	SMU_87	SMU_87	-0.178247	4.47091	0.332263	0.930358	0.03135
gene560	feoB	SMU_570	0.124648	7.01976	0.475972	0.970154	0.0131593
gene26	SMU_t09	SMU_t09	0.175971	2.74951	0.638988	0.978645	0.00937502
gene1556	kthY	SMU_1663	-0.0927284	5.01436	0.650046	0.980225	0.0086741
gene377	SMU_372	SMU_372	0.370938	2.5951	0.297914	0.920259	0.0360899
gene2036	SMU_t64	SMU_t64	0.0901815	0.974353	0.880276	0.981478	0.00811939
gene1816	SMU_1927	SMU_1927	0.30881	1.85365	0.268673	0.9063	0.042728
gene1140	SMU_1201c	SMU_1201c	-0.45223	2.86933	0.111519	0.751523	0.124058
gene745	SMU_776	SMU_776	0.0979725	6.88145	0.629603	0.978645	0.00937502
gene251	SMU_235	SMU_235	-0.151163	7.45533	0.377224	0.948947	0.0227579
gene1647	SMU_t50	SMU_t50	0.21887	5.99826	0.530291	0.973426	0.0116972
gene433	SMU_433	SMU_433	0.0320536	4.4132	0.86833	0.98115	0.00826453
gene1888	rs11	SMU_2002	-0.513713	8.60752	0.0212402	0.428187	0.368367
gene1208	SMU_1276c	SMU_1276c	-0.1336	8.33519	0.431775	0.954649	0.0201564
gene1905	rl29	SMU_2019	-0.230454	7.08393	0.191089	0.849006	0.0710894
gene643	SMU_660	SMU_660	-0.0867663	3.15682	0.691023	0.98115	0.00826453
gene651	SMU_668c	SMU_668c	-0.0826058	8.73701	0.698963	0.98115	0.00826453
gene1705	SMU_1802c	SMU_1802c	0.0448183	5.85746	0.806504	0.98115	0.00826453
gene1148	parE	SMU_1210	0.0668557	6.56442	0.684025	0.98115	0.00826453
gene691	ftsW	SMU_713	-0.0572913	7.4537	0.712007	0.98115	0.00826453
gene878	SMU_923	SMU_923	0.0941278	6.73885	0.675784	0.98115	0.00826453
gene243	SMU_226c	SMU_226c	-0.180603	5.04185	0.409005	0.948947	0.0227579
gene902	clpX	SMU_949	-0.0283708	8.37637	0.86012	0.98115	0.00826453
gene202	SMU_t26	SMU_t26	0.201396	4.90914	0.802167	0.98115	0.00826453
gene434	SMU_434	SMU_434	-0.199105	4.31733	0.291927	0.915226	0.0384716
gene1834	nusG	SMU_1947	-0.150925	5.42179	0.444428	0.966572	0.0147657
gene373	SMU_368c	SMU_368c	0.152942	7.4025	0.358142	0.941937	0.0259782
gene509	SMU_516	SMU_516	0.0159911	4.95426	0.923248	0.989651	0.00451803
gene1667	SMU_1772c	SMU_1772c	0.157441	3.84771	0.657657	0.980808	0.00841611
gene269	oppA	SMU_255	0.147853	7.94083	0.498411	0.970154	0.0131593
gene85	SMU_72	SMU_72	0.12456	3.45827	0.547642	0.978645	0.00937502
gene772	SMU_805c	SMU_805c	0.0526901	8.11208	0.767293	0.98115	0.00826453
gene1241	asnS	SMU_1311	-0.0892306	7.15416	0.562627	0.978645	0.00937502
gene1831	syl	SMU_1943	-0.147527	8.35249	0.380553	0.948947	0.0227579
gene174	SMU_169	SMU_169	-0.0371998	8.46654	0.831437	0.98115	0.00826453
gene784	mscL	SMU_819	-0.434624	6.32202	0.0445276	0.597264	0.223834
gene42	plsX	SMU_26	0.0409259	6.47334	0.823165	0.98115	0.00826453
gene567	lytS	SMU_577	-0.109159	5.24721	0.567059	0.978645	0.00937502
gene997	krpS	SMU_1050	-0.249264	6.37231	0.139068	0.779402	0.108238
gene917	SMU_965	SMU_965	-0.0965364	5.8114	0.627704	0.978645	0.00937502
gene1205	hisG	SMU_1271	-0.4136	4.49151	0.13852	0.779293	0.108299
gene238	SMU_221c	SMU_221c	-0.180662	5.55062	0.300297	0.920259	0.0360899
gene1399	lacE	SMU_1491	-0.00245523	1.99982	1	1	0
gene1521	rl1	SMU_1626	-0.0869961	9.37896	0.597129	0.978645	0.00937502
gene1546	serA	SMU_1653	0.211786	7.51281	0.314792	0.920259	0.0360899
gene1	dnaN	SMU_02	0.23693	5.75901	0.228634	0.871748	0.059609
gene87	SMU_74	SMU_74	-0.250762	6.42214	0.114561	0.751523	0.124058
gene1585	SMU_1694c	SMU_1694c	0.178853	4.07972	0.591749	0.978645	0.00937502
gene1120	phnA	SMU_1180	0.209787	4.37162	0.28243	0.9063	0.042728
gene1287	SMU_1363c	SMU_1363c	0.52129	5.96985	0.0648949	0.656123	0.183015
gene1721	SMU_1818c	SMU_1818c	-0.836611	3.81806	0.00450427	0.205042	0.688158
gene959	SMU_1009	SMU_1009	-0.141067	4.73187	0.503061	0.970154	0.0131593
gene378	SMU_373	SMU_373	0.429647	2.34722	0.103901	0.746603	0.12691
gene1564	SMU_1671c	SMU_1671c	0.0292481	4.40487	0.895576	0.984018	0.00699693
gene1527	SMU_1633c	SMU_1633c	-0.139342	4.8448	0.493775	0.970154	0.0131593
gene296	SMU_286	SMU_286	-0.032064	7.85465	0.832518	0.98115	0.00826453
gene1125	glmS	SMU_1187	-0.197149	8.96181	0.407157	0.948947	0.0227579
gene1267	SMU_1341c	SMU_1341c	0.295632	8.02701	0.305006	0.920259	0.0360899
gene345	SMU_341	SMU_341	0.0531264	5.86426	0.757164	0.98115	0.00826453
gene161	SMU_156	SMU_156	-0.282211	5.69703	0.139917	0.779815	0.108008
gene671	SMU_689	SMU_689	0.0935423	7.87416	0.591007	0.978645	0.00937502
gene1617	SMU_1730c	SMU_1730c	-0.0827987	5.08608	0.637502	0.978645	0.00937502
gene9	SMU_12	SMU_12	0.230948	6.23271	0.205217	0.858822	0.0660971
gene742	SMU_773c	SMU_773c	0.114161	6.82577	0.483741	0.970154	0.0131593
gene2023	SMU_2149c	SMU_2149c	-0.135905	5.53905	0.416349	0.953008	0.0209034
gene1119	SMU_1179c	SMU_1179c	0.104026	5.70834	0.619047	0.978645	0.00937502
gene1719	SMU_1816c	SMU_1816c	0.218075	0.554893	0.57997	0.978645	0.00937502
gene2022	SMU_2148c	SMU_2148c	-0.0708338	5.46869	0.723963	0.98115	0.00826453
gene43	acpP	SMU_27	-0.141029	5.42968	0.407925	0.948947	0.0227579
gene682	SMU_701c	SMU_701c	-0.212014	3.60051	0.383028	0.948947	0.0227579
gene543	ftsZ	SMU_552	-0.153954	8.72444	0.391726	0.948947	0.0227579
gene448	proB	SMU_449	0.0274198	5.31024	0.917634	0.989067	0.00477436
gene1525	SMU_1631	SMU_1631	0.106298	3.42606	0.620435	0.978645	0.00937502
gene1723	SMU_1820c	SMU_1820c	-0.154336	7.59071	0.367813	0.948947	0.0227579
gene821	pyrR	SMU_856	0.00121502	4.11049	0.996306	1	0
gene1672	SMU_1776c	SMU_1776c	0.730443	2.66815	0.0553612	0.626502	0.203077
gene642	SMU_659	SMU_659	0.15086	2.14612	0.556355	0.978645	0.00937502
gene657	ptsH	SMU_674	0.350019	8.03146	0.210012	0.864226	0.0633727
gene63	SMU_47	SMU_47	0.028529	3.82372	0.929358	0.991447	0.00373062
gene468	SMU_471	SMU_471	0.352984	5.5011	0.0594799	0.636561	0.19616
gene1063	SMU_1121c	SMU_1121c	-0.135801	8.02599	0.467067	0.970154	0.0131593
gene1422	covR	SMU_1517	-0.0661527	6.21086	0.690419	0.98115	0.00826453
gene175	SMU_170	SMU_170	-0.439693	8.237	0.0426412	0.591572	0.227992
gene1949	SMU_2065	SMU_2065	-0.0436353	5.78982	0.789481	0.98115	0.00826453
gene607	SMU_624	SMU_624	0.209934	5.41138	0.212678	0.867967	0.0614968
gene83	thrC	SMU_70	-0.229332	6.34268	0.169709	0.820276	0.08604
gene1269	SMU_1343c	SMU_1343c	0.122749	7.40071	0.596982	0.978645	0.00937502
gene870	SMU_913	SMU_913	-0.624787	8.35435	0.000421846	0.0564229	1.24854
gene481	SMU_486	SMU_486	0.320996	4.41838	0.0967555	0.717437	0.144216
gene1629	SMU_1742c	SMU_1742c	0.00202978	8.77995	0.991751	1	0
gene982	SMU_1034c	SMU_1034c	0.699913	4.7409	0.000247951	0.0356341	1.44813
gene1727	SMU_1824c	SMU_1824c	-0.144323	6.94424	0.38103	0.948947	0.0227579
gene1184	SMU_1250c	SMU_1250c	0.42086	3.84798	0.110771	0.751523	0.124058
gene1297	SMU_1375c	SMU_1375c	0.304353	3.84727	0.165243	0.820239	0.0860597
gene1759	rs6	SMU_1860	-0.403554	7.65711	0.0479526	0.614527	0.211459
gene1636	SMU_t41	SMU_t41	0.48083	3.96663	0.12543	0.768972	0.114089
gene207	SMU_t31	SMU_t31	-0.104559	2.3368	0.779123	0.98115	0.00826453
gene877	SMU_922	SMU_922	0.172042	6.86964	0.42909	0.954649	0.0201564
gene554	SMU_564	SMU_564	-0.0883848	4.89577	0.760469	0.98115	0.00826453
gene336	SMU_332	SMU_332	-0.196735	6.07394	0.299448	0.920259	0.0360899
gene455	SMU_457	SMU_457	-0.154777	3.87404	0.635922	0.978645	0.00937502
gene1789	SMU_1898	SMU_1898	0.327675	2.08383	0.279183	0.9063	0.042728
gene1207	hisC	SMU_1273	-0.444405	4.75064	0.0703854	0.667997	0.175225
gene558	SMU_568	SMU_568	-0.0857166	6.3547	0.618257	0.978645	0.00937502
gene1468	malF	SMU_1569	0.209461	5.62813	0.511829	0.970154	0.0131593
gene1932	ptsG	SMU_2047	-0.214428	8.52368	0.275406	0.9063	0.042728
gene631	prtM	SMU_648	0.0804563	7.3122	0.628107	0.978645	0.00937502
gene1104	SMU_1164c	SMU_1164c	0.282131	4.29994	0.120264	0.751523	0.124058
gene822	SMU_857	SMU_857	-0.0569078	5.74319	0.820563	0.98115	0.00826453
gene1906	rl16	SMU_2020	-0.278843	8.98758	0.129687	0.778055	0.10899
gene1117	SMU_1177c	SMU_1177c	-0.0148653	6.70113	0.924282	0.990231	0.0042633
gene1402	lacC	SMU_1494	0.270776	0.385918	0.476734	0.970154	0.0131593
gene1042	opuBa	SMU_1096	0.249917	5.96442	0.231321	0.8721	0.0594339
gene89	SMU_76	SMU_76	-0.278982	5.6202	0.159908	0.80233	0.095647
gene1637	SMU_t42	SMU_t42	-0.12296	4.22201	0.635106	0.978645	0.00937502
gene782	SMU_817	SMU_817	0.108116	5.8761	0.525098	0.970154	0.0131593
gene557	SMU_567	SMU_567	0.0915702	5.98681	0.631689	0.978645	0.00937502
gene1615	greA	SMU_1728	-0.152028	5.89779	0.361825	0.947907	0.0232342
gene1743	scrB	SMU_1843	0.114479	5.16044	0.694217	0.98115	0.00826453
gene447	SMU_448	SMU_448	0.030238	5.54662	0.904789	0.986979	0.00569229
gene1554	SMU_1661c	SMU_1661c	-0.184462	5.39613	0.368256	0.948947	0.0227579
gene323	SMU_317	SMU_317	-0.178509	5.44712	0.390633	0.948947	0.0227579
gene1390	SMU_1482c	SMU_1482c	0.0390309	3.96582	0.84627	0.98115	0.00826453
gene1819	lemA	SMU_1930	-0.102281	6.61379	0.522947	0.970154	0.0131593
gene542	ftsA	SMU_551	0.122945	8.2792	0.445361	0.966572	0.0147657
gene1720	SMU_1817c	SMU_1817c	-0.0873829	0.267181	0.815689	0.98115	0.00826453
gene7	SMU_10	SMU_10	0.389795	5.15193	0.278951	0.9063	0.042728
gene2033	SMU_2159	SMU_2159	0.00288305	6.00317	0.986942	1	0
gene1071	ciaR	SMU_1129	0.303481	5.12864	0.070136	0.667997	0.175225
gene666	SMU_683	SMU_683	0.0325314	6.16631	0.851945	0.98115	0.00826453
gene1469	malG	SMU_1570	0.273385	4.8421	0.397955	0.948947	0.0227579
gene872	SMU_915c	SMU_915c	0.208294	3.87738	0.431054	0.954649	0.0201564
gene1116	SMU_1176	SMU_1176	0.155565	4.78317	0.425867	0.954649	0.0201564
gene1492	ptcC	SMU_1596	0.581835	1.08279	0.11365	0.751523	0.124058
gene0	dnaA	SMU_01	0.370434	5.71196	0.0930628	0.717437	0.144216
gene1118	SMU_1178c	SMU_1178c	-0.0728617	5.851	0.653779	0.980808	0.00841611
gene1969	tagI	SMU_2087	-0.122261	5.32876	0.471026	0.970154	0.0131593
gene88	SMU_75	SMU_75	-0.0758414	6.46986	0.633633	0.978645	0.00937502
gene1948	SMU_2064c	SMU_2064c	0.0854586	6.02554	0.593925	0.978645	0.00937502
gene29	SMU_t12	SMU_t12	-0.872149	2.75912	0.00151275	0.1176	0.929591
gene737	SMU_768c	SMU_768c	0.72502	3.31448	0.0816131	0.707783	0.1501
gene61	SMU_45	SMU_45	0.257207	5.11701	0.370351	0.948947	0.0227579
gene672	SMU_690	SMU_690	0.0918338	6.09678	0.584884	0.978645	0.00937502
gene1642	SMU_t47	SMU_t47	-0.0205671	4.25113	0.97137	0.99816	0.000799945
gene699	SMU_721	SMU_721	0.187255	4.13937	0.326425	0.930358	0.03135
gene1038	wapE	SMU_1091	0.170475	6.99938	0.457342	0.970154	0.0131593
gene2039	SMU_2162c	SMU_2162c	0.10094	3.04882	0.771744	0.98115	0.00826453
gene535	SMU_543	SMU_543	-0.22023	6.47251	0.20552	0.858822	0.0660971
gene1549	serC	SMU_1656	0.0977941	6.91594	0.642863	0.978645	0.00937502
gene688	SMU_709	SMU_709	-0.0526544	3.91113	0.832006	0.98115	0.00826453
gene871	SMU_914c	SMU_914c	0.233381	3.8367	0.40964	0.948947	0.0227579
gene2010	SMU_2131	SMU_2131	0.596414	-1.05064	0.300588	0.920259	0.0360899
gene724	SMU_752	SMU_752	-0.240172	5.09749	0.214546	0.868542	0.0612089
gene409	SMU_408	SMU_408	0.0272928	6.73702	0.857223	0.98115	0.00826453
gene438	SMU_438c	SMU_438c	0.344729	5.97088	0.207851	0.864041	0.0634656
gene658	SMU_675	SMU_675	-0.136192	10.5526	0.587411	0.978645	0.00937502
gene141	SMU_133c	SMU_133c	0.489787	2.4035	0.0565095	0.626502	0.203077
gene1880	SMU_t59	SMU_t59	-0.52116	2.79526	0.237232	0.874217	0.058381
gene1126	lepB	SMU_1188	-0.0725613	5.93698	0.79225	0.98115	0.00826453
gene270	oppB	SMU_256	-0.119215	6.19716	0.624563	0.978645	0.00937502
gene698	SMU_720	SMU_720	0.0824678	4.93532	0.633641	0.978645	0.00937502
gene441	SMU_441	SMU_441	-0.0824597	3.77916	0.738151	0.98115	0.00826453
gene1646	SMU_r08	SMU_r08	-0.0303683	19.3233	0.893442	0.983657	0.00715615
gene653	citB	SMU_670	0.103125	9.92676	0.689279	0.98115	0.00826453
gene1160	pyrDB	SMU_1223	0.158731	3.65628	0.53955	0.977996	0.00966293
gene1766	SMU_1871c	SMU_1871c	-0.15611	5.76083	0.585225	0.978645	0.00937502
gene552	clpE	SMU_562	-0.276704	9.28792	0.190738	0.849006	0.0710894
gene1547	SMU_1654c	SMU_1654c	0.0880939	6.3423	0.637196	0.978645	0.00937502
gene538	SMU_547	SMU_547	-0.131173	6.19561	0.520999	0.970154	0.0131593
gene1584	hlyX	SMU_1693	0.0356463	7.66551	0.816147	0.98115	0.00826453
gene1181	SMU_1246c	SMU_1246c	0.0501768	3.97463	0.826639	0.98115	0.00826453
gene1224	flaW	SMU_1294	-0.0368518	5.2851	0.824468	0.98115	0.00826453
gene258	SMU_243	SMU_243	-0.00111706	5.13291	0.995087	1	0
gene534	glk	SMU_542	0.036363	8.12015	0.815179	0.98115	0.00826453
gene1400	lacF	SMU_1492	0.522343	-0.495371	0.215972	0.869072	0.0609442
gene1639	SMU_t44	SMU_t44	-0.102908	3.31975	0.812883	0.98115	0.00826453
gene271	oppC	SMU_257	0.0227363	6.39222	0.904266	0.986979	0.00569229
gene199	SMU_t23	SMU_t23	-0.331627	4.06475	0.406489	0.948947	0.0227579
gene873	SMU_916c	SMU_916c	0.192255	4.16217	0.458686	0.970154	0.0131593
gene380	SMU_375	SMU_375	0.393764	2.48048	0.167882	0.820239	0.0860597
gene151	SMU_144c	SMU_144c	-0.00228258	5.29586	0.989508	1	0
gene536	SMU_545	SMU_545	-0.117792	4.91809	0.627828	0.978645	0.00937502
gene1872	rpoB	SMU_1990	0.002436	10.1159	0.989433	1	0
gene1147	SMU_1209c	SMU_1209c	0.132822	6.25666	0.477631	0.970154	0.0131593
gene1387	miaA	SMU_1477	0.0865328	4.35422	0.665653	0.980808	0.00841611
gene1919	eftS	SMU_2031	-0.165139	8.64632	0.401252	0.948947	0.0227579
gene1286	SMU_1361c	SMU_1361c	0.418062	6.87754	0.173099	0.820276	0.08604
gene116	SMU_106c	SMU_106c	-0.421232	4.39785	0.04581	0.602417	0.220103
gene297	SMU_287	SMU_287	0.206328	7.10809	0.232333	0.8721	0.0594339
gene1920	rs2	SMU_2032	-0.10335	8.60761	0.57305	0.978645	0.00937502
gene900	dfrA	SMU_947	0.138858	6.74961	0.427894	0.954649	0.0201564
gene2025	pgsA	SMU_2151	-0.314071	4.90394	0.192118	0.849006	0.0710894
gene1358	SMU_1444c	SMU_1444c	-0.0176253	6.97617	0.910939	0.989067	0.00477436
gene1956	SMU_2073c	SMU_2073c	0.274423	2.6976	0.226086	0.871748	0.059609
gene393	SMU_390	SMU_390	-1.39315	1.72103	0.000755679	0.0800225	1.09679
gene1361	SMU_1447c	SMU_1447c	0.0135257	5.72391	0.934601	0.994403	0.00243743
gene1950	SMU_2066c	SMU_2066c	0.166385	6.93715	0.253033	0.896307	0.0475434
gene386	SMU_383c	SMU_383c	0.895423	1.47502	0.0183061	0.428187	0.368367
gene379	SMU_374	SMU_374	0.247792	2.04176	0.412984	0.950621	0.0219926
gene537	SMU_546	SMU_546	0.0414246	9.13493	0.819401	0.98115	0.00826453
gene1403	lacB	SMU_1495	0.381225	-0.545491	0.338957	0.930515	0.0312765
gene1201	SMU_1267c	SMU_1267c	-0.623954	3.80927	0.0203113	0.428187	0.368367
gene687	SMU_707c	SMU_707c	0.0770273	6.97735	0.724769	0.98115	0.00826453
gene1392	SMU_1484c	SMU_1484c	0.175592	4.9549	0.375064	0.948947	0.0227579
gene396	SMU_393	SMU_393	-0.119533	3.59949	0.648457	0.979501	0.00899524
gene144	SMU_136c	SMU_136c	0.545479	1.35763	0.125742	0.768972	0.114089
gene1616	SMU_1729c	SMU_1729c	0.0610522	7.67732	0.689384	0.98115	0.00826453
gene1474	SMU_1575c	SMU_1575c	-0.0230656	2.39477	0.969054	0.998097	0.000827097
gene580	SMU_592c	SMU_592c	0.829223	1.74263	0.0924768	0.717437	0.144216
gene482	SMU_487	SMU_487	0.08874	3.83611	0.685306	0.98115	0.00826453
gene718	lmrB	SMU_745	0.0786354	5.04206	0.68906	0.98115	0.00826453
gene546	ylmG	SMU_555	-0.00336268	5.15133	0.990245	1	0
gene1970	ruvA	SMU_2088	0.0848069	5.41752	0.649503	0.980225	0.0086741
gene1975	argR	SMU_2093	0.527105	4.27949	0.0593578	0.636561	0.19616
gene367	SMU_362	SMU_362	0.355396	3.5271	0.159278	0.80233	0.095647
gene561	SMU_571	SMU_571	0.427313	3.67709	0.097691	0.717437	0.144216
gene40	SMU_24	SMU_24	0.32565	5.08768	0.156972	0.798091	0.0979474
gene130	SMU_120	SMU_120	0.191978	4.90284	0.594882	0.978645	0.00937502
gene341	SMU_337	SMU_337	0.236277	6.35487	0.144264	0.793029	0.100711
gene376	SMU_371	SMU_371	0.333681	1.65385	0.254034	0.896718	0.0473439
gene692	SMU_714	SMU_714	-0.161846	11.1472	0.535962	0.975887	0.0106006
gene1128	pykF	SMU_1190	-0.0200507	9.79395	0.905873	0.986979	0.00569229
gene1161	pyrK	SMU_1224	0.319422	3.38337	0.152839	0.796664	0.098725
gene1944	SMU_2059c	SMU_2059c	-0.0731256	3.20024	0.748972	0.98115	0.00826453
gene250	ilvA	SMU_234	0.198785	7.12938	0.172636	0.820276	0.08604
gene1277	SMU_1352	SMU_1352	-0.231371	1.20329	0.462637	0.970154	0.0131593
gene1394	SMU_1486c	SMU_1486c	0.36153	1.95836	0.302715	0.920259	0.0360899
gene84	SMU_71	SMU_71	0.184936	4.29893	0.332761	0.930358	0.03135
gene1563	SMU_1670c	SMU_1670c	-0.257807	3.39583	0.22576	0.871748	0.059609
gene1068	coaA	SMU_1126	0.362447	4.02359	0.168917	0.820276	0.08604
gene385	SMU_382c	SMU_382c	0.824408	1.52194	0.00569326	0.218914	0.659726
gene487	pfl2	SMU_493	0.224951	4.11005	0.306395	0.920259	0.0360899
gene342	SMU_338	SMU_338	0.266365	6.95914	0.0770234	0.685745	0.163837
gene876	SMU_921	SMU_921	0.415141	4.48559	0.0888408	0.717437	0.144216
gene239	SMU_222c	SMU_222c	0.288258	4.71393	0.275488	0.9063	0.042728
gene1105	SMU_1165c	SMU_1165c	0.213466	1.77261	0.505775	0.970154	0.0131593
gene86	SMU_73	SMU_73	-0.337879	6.51444	0.0576058	0.626502	0.203077
gene1329	SMU_1410	SMU_1410	0.486247	2.26577	0.145878	0.793213	0.10061
gene723	SMU_751	SMU_751	-0.0651936	7.11316	0.658355	0.980808	0.00841611
gene713	SMU_739c	SMU_739c	0.467394	1.95353	0.0893733	0.717437	0.144216
gene1295	SMU_1373c	SMU_1373c	0.743342	0.331554	0.036054	0.560859	0.251146
gene1483	syt1	SMU_1586	-0.0518005	6.37204	0.756841	0.98115	0.00826453
gene1395	SMU_1487	SMU_1487	-0.109686	5.30793	0.501721	0.970154	0.0131593
gene246	SMU_229	SMU_229	-0.012019	7.83193	0.941242	0.995207	0.00208679
gene300	tkt	SMU_291	-0.135269	7.41501	0.434794	0.956072	0.0195096
gene1359	SMU_1445c	SMU_1445c	0.0824248	5.15961	0.622068	0.978645	0.00937502
gene101	SMU_89c	SMU_89c	-0.275732	2.86558	0.244029	0.878963	0.0560293
gene1268	bacA1	SMU_1342	0.232639	8.44713	0.448217	0.966572	0.0147657
gene592	SMU_605	SMU_605	0.460085	4.09799	0.271321	0.9063	0.042728
gene1955	SMU_2072c	SMU_2072c	0.515839	4.31343	0.0146098	0.381753	0.418218
gene60	SMU_44	SMU_44	0.300652	3.86708	0.234049	0.872866	0.0590524
gene369	glnA	SMU_364	-0.209756	10.0596	0.226455	0.871748	0.059609
gene1479	dnaX	SMU_1581	0.0703842	7.15309	0.660347	0.980808	0.00841611
gene192	SMU_188c	SMU_188c	0.00614075	6.0629	0.972331	0.998293	0.000741822
gene57	SMU_41	SMU_41	0.704053	-1.10971	0.154069	0.797569	0.0982316
gene868	gtfD	SMU_910	-0.206842	8.88195	0.254421	0.896718	0.0473439
gene1548	SMU_1655c	SMU_1655c	-0.255255	4.30339	0.406905	0.948947	0.0227579
gene978	SMU_1029	SMU_1029	1.21828	-3.59377	0.339	0.930515	0.0312765
gene58	SMU_42	SMU_42	0.845143	3.27538	0.000237555	0.0356341	1.44813
gene1153	SMU_1216c	SMU_1216c	-0.00115332	4.58554	0.998144	1	0
gene605	SMU_622c	SMU_622c	-0.175316	2.91365	0.560523	0.978645	0.00937502
gene1988	SMU_2107c	SMU_2107c	-0.0564148	1.02297	0.879847	0.981478	0.00811939
gene938	SMU_988	SMU_988	0.177594	6.00845	0.329654	0.930358	0.03135
gene1430	SMU_1526c	SMU_1526c	0.271265	1.07492	0.588186	0.978645	0.00937502
gene1401	lacD	SMU_1493	0.530543	0.382518	0.214339	0.868542	0.0612089
gene1724	SMU_1821c	SMU_1821c	0.0830614	4.90129	0.650885	0.980225	0.0086741
gene975	SMU_1026	SMU_1026	0.818805	0.817971	0.0239619	0.454823	0.342157
gene1495	celR	SMU_1599	0.570454	0.677266	0.195543	0.851584	0.0697723
gene577	SMU_589	SMU_589	-0.511336	7.39888	0.106443	0.747302	0.126504
gene1043	SMU_1097c	SMU_1097c	0.43574	5.04239	0.0469725	0.6125	0.212894
gene248	ilvH	SMU_232	-0.238509	6.35027	0.155469	0.797569	0.0982316
gene471	luxS	SMU_474	-0.143537	4.65509	0.599707	0.978645	0.00937502
gene340	rnpA	SMU_336	0.16711	4.61272	0.343775	0.933068	0.0300865
gene259	bacA	SMU_244	0.0337111	4.60286	0.853646	0.98115	0.00826453
gene1489	pepQ	SMU_1592	0.16434	3.7609	0.48506	0.970154	0.0131593
gene686	SMU_706c	SMU_706c	-0.1477	3.98737	0.474206	0.970154	0.0131593
gene1493	SMU_1597c	SMU_1597c	1.05157	-0.832658	0.0255105	0.459485	0.337728
gene730	SMU_758c	SMU_758c	-0.292263	4.7624	0.518245	0.970154	0.0131593
gene1550	SMU_1657c	SMU_1657c	0.0692519	4.40327	0.706232	0.98115	0.00826453
gene1137	rs1	SMU_1200	-0.250764	9.93075	0.177287	0.827026	0.082481
gene443	SMU_444	SMU_444	0.204598	0.991519	0.54874	0.978645	0.00937502
gene59	SMU_43	SMU_43	0.316002	3.98922	0.152186	0.796664	0.098725
gene690	capP	SMU_712	-0.142375	7.858	0.522567	0.970154	0.0131593
gene1360	SMU_1446c	SMU_1446c	0.0250173	4.68761	0.882894	0.981478	0.00811939
gene1551	nrgA	SMU_1658	-0.11697	5.5205	0.518872	0.970154	0.0131593
gene480	SMU_485	SMU_485	-0.00539947	3.04249	0.989768	1	0
gene240	SMU_223c	SMU_223c	0.132714	2.97851	0.594273	0.978645	0.00937502
gene208	SMU_t32	SMU_t32	-0.0526536	-1.92907	1	1	0
gene1951	csbB	SMU_2067	0.0139007	5.06147	0.941215	0.995207	0.00208679
gene998	SMU_1051	SMU_1051	-0.247885	6.03733	0.111735	0.751523	0.124058
gene1835	secE	SMU_1948	-0.238167	4.88178	0.203139	0.858822	0.0660971
gene700	SMU_722	SMU_722	0.163717	3.028	0.620662	0.978645	0.00937502
gene41	recO	SMU_25	0.42209	4.499	0.171214	0.820276	0.08604
gene147	SMU_139	SMU_139	-0.0193372	5.37083	0.927008	0.990479	0.00415451
gene1391	SMU_1483c	SMU_1483c	0.0604757	3.2569	0.808038	0.98115	0.00826453
gene1363	SMU_1450	SMU_1450	0.213942	6.49179	0.152607	0.796664	0.098725
gene149	SMU_141	SMU_141	-0.0944712	4.75486	0.642208	0.978645	0.00937502
gene583	pyrD	SMU_595	0.216514	3.92992	0.319535	0.922388	0.0350865
gene1631	fabH	SMU_1744	-0.182136	7.72727	0.256379	0.898665	0.0464021
gene1954	SMU_2071	SMU_2071	0.343565	4.12195	0.0879367	0.717437	0.144216
gene549	SMU_558	SMU_558	-0.229629	7.36491	0.138197	0.779293	0.108299
gene1989	SMU_2108c	SMU_2108c	0.322817	3.08647	0.271446	0.9063	0.042728
gene1632	SMU_1745c	SMU_1745c	-0.0601375	6.53052	0.732565	0.98115	0.00826453
gene1494	ptcA	SMU_1598	0.505412	-1.63077	0.392984	0.948947	0.0227579
gene955	gtfC	SMU_1005	0.221231	9.96526	0.282372	0.9063	0.042728
gene709	SMU_734	SMU_734	-0.0778738	1.66212	0.849432	0.98115	0.00826453
gene1771	SMU_1876	SMU_1876	0.139245	4.39354	0.646625	0.978645	0.00937502
gene706	SMU_730	SMU_730	1.18754	1.24491	0.00151969	0.1176	0.929591
gene913	SMU_960	SMU_960	-0.617521	8.27126	0.0266223	0.461759	0.335585
gene1999	opuCd	SMU_2119	-0.275944	5.85714	0.118939	0.751523	0.124058
gene17	SMU_r02	SMU_r02	-0.360725	10.9296	0.301508	0.920259	0.0360899
gene595	SMU_608	SMU_608	0.00562085	5.82707	0.973796	0.998293	0.000741822
gene247	ilvB	SMU_231	-0.217412	7.83378	0.167673	0.820239	0.0860597
gene1884	SMU_r15	SMU_r15	1.35886	10.8581	2.38665e-07	0.000259466	3.58592
gene1310	SMU_1390	SMU_1390	0.0595077	4.04623	0.773104	0.98115	0.00826453
gene148	SMU_140	SMU_140	-0.0882994	5.52549	0.631304	0.978645	0.00937502
gene1678	SMU_t52	SMU_t52	0.299149	3.07265	0.392721	0.948947	0.0227579
gene838	SMU_874	SMU_874	-0.305397	4.21789	0.119709	0.751523	0.124058
gene579	SMU_591c	SMU_591c	0.857119	3.13092	0.0324501	0.518171	0.285527
gene3	SMU_06	SMU_06	-0.157595	6.21889	0.355327	0.939446	0.027128
gene1641	SMU_t46	SMU_t46	-0.549798	6.12461	0.0421971	0.591572	0.227992
gene244	SMU_227c	SMU_227c	0.186612	5.59489	0.401185	0.948947	0.0227579
gene1565	clpP	SMU_1672	0.124894	7.04493	0.599744	0.978645	0.00937502
gene483	SMU_488	SMU_488	-0.0718315	5.37984	0.698654	0.98115	0.00826453
gene92	hrcA	SMU_80	0.38822	6.46953	0.0823283	0.710921	0.148179
gene1998	opuCc	SMU_2118	0.0189983	6.47327	0.914059	0.989067	0.00477436
gene1129	pfk	SMU_1191	-0.0661447	8.80138	0.7349	0.98115	0.00826453
gene245	SMU_228	SMU_228	0.612945	4.87044	0.00325835	0.192818	0.714853
gene343	SMU_339	SMU_339	0.35065	5.88928	0.0628439	0.649945	0.187123
gene1838	SMU_1951c	SMU_1951c	0.495559	4.1477	0.03678	0.560859	0.251146
gene707	SMU_731	SMU_731	0.570179	3.32964	0.0427291	0.591572	0.227992
gene8	SMU_11	SMU_11	0.584233	3.13255	0.346612	0.934831	0.0292667
gene281	purA	SMU_268	-0.0912482	6.74262	0.631134	0.978645	0.00937502
gene1298	SMU_1377c	SMU_1377c	0.102732	6.75414	0.531983	0.973426	0.0116972
gene1484	SMU_1587c	SMU_1587c	-0.134797	4.53258	0.509374	0.970154	0.0131593
gene1405	lacR	SMU_1498	0.212441	2.38583	0.477528	0.970154	0.0131593
gene1876	adcC	SMU_1994	0.200447	4.6037	0.239545	0.874707	0.0581372
gene146	SMU_138	SMU_138	-0.0600747	4.6163	0.811812	0.98115	0.00826453
gene2032	SMU_2158c	SMU_2158c	0.145465	6.00785	0.367727	0.948947	0.0227579
gene875	SMU_919c	SMU_919c	0.0838347	2.76798	0.763217	0.98115	0.00826453
gene1725	gatA	SMU_1822	-0.0349386	6.4552	0.852087	0.98115	0.00826453
gene2038	SMU_2161c	SMU_2161c	0.0893597	3.02775	0.848565	0.98115	0.00826453
gene241	SMU_224c	SMU_224c	0.242213	4.60015	0.29249	0.915226	0.0384716
gene910	SMU_957	SMU_957	-0.53686	6.85839	0.0567929	0.626502	0.203077
gene529	trpB	SMU_537	0.0915577	3.89064	0.747854	0.98115	0.00826453
gene1274	SMU_1348c	SMU_1348c	0.452036	7.28602	0.0457715	0.602417	0.220103
gene27	SMU_t10	SMU_t10	0.191655	1.35861	0.587476	0.978645	0.00937502
gene491	SMU_497c	SMU_497c	-0.0261754	2.9314	0.908524	0.987547	0.00544213
gene999	SMU_1052	SMU_1052	0.52663	4.98627	0.0926597	0.717437	0.144216
gene693	SMU_715	SMU_715	-0.0865049	8.19096	0.714849	0.98115	0.00826453
gene36	mreC	SMU_20	0.732926	6.04199	0.000207341	0.0347641	1.45887
gene1044	SMU_1098c	SMU_1098c	0.125456	5.9897	0.505403	0.970154	0.0131593
gene1480	SMU_1582c	SMU_1582c	0.00981114	3.34031	0.965102	0.997994	0.000872252
gene652	SMU_669c	SMU_669c	0.306388	5.03779	0.263679	0.9063	0.042728
gene1852	SMU_1969c	SMU_1969c	0.185198	1.6867	0.581392	0.978645	0.00937502
gene337	SMU_333	SMU_333	-0.0759294	6.54764	0.694409	0.98115	0.00826453
gene145	mleS	SMU_137	-0.0118685	5.88365	0.962505	0.997994	0.000872252
gene102	ropA	SMU_91	0.000104467	8.4064	0.999552	1	0
gene1393	SMU_1485c	SMU_1485c	0.304397	4.55864	0.209369	0.864226	0.0633727
gene596	SMU_609	SMU_609	-0.00745461	7.67493	0.972949	0.998293	0.000741822
gene1760	SMU_1861c	SMU_1861c	0.0363739	2.80307	0.956295	0.997994	0.000872252
gene1000	SMU_1053	SMU_1053	0.207139	3.65684	0.385612	0.948947	0.0227579
gene256	SMU_241c	SMU_241c	-0.104932	4.96094	0.692572	0.98115	0.00826453
gene504	SMU_510c	SMU_510c	0.193991	5.68818	0.310167	0.920259	0.0360899
gene496	SMU_502	SMU_502	0.48495	6.42862	0.00458592	0.205042	0.688158
gene1271	SMU_1345c	SMU_1345c	-0.0282306	7.10817	0.900634	0.986979	0.00569229
gene950	SMU_1000	SMU_1000	-0.0166572	-0.485312	1	1	0
gene587	SMU_599	SMU_599	-0.0487016	5.55349	0.787595	0.98115	0.00826453
gene533	SMU_541	SMU_541	0.238949	4.69321	0.303291	0.920259	0.0360899
gene2031	guaB	SMU_2157	-0.139078	6.46331	0.411273	0.948947	0.0227579
gene633	SMU_650	SMU_650	0.0233159	7.28594	0.884089	0.981478	0.00811939
gene200	SMU_t24	SMU_t24	-0.128779	1.89652	0.744044	0.98115	0.00826453
gene430	SMU_429c	SMU_429c	0.298901	0.931251	0.396149	0.948947	0.0227579
gene708	SMU_732	SMU_732	0.674582	2.88641	0.068336	0.665315	0.176973
gene484	SMU_489	SMU_489	-0.0898711	3.82088	0.717913	0.98115	0.00826453
gene936	SMU_986c	SMU_986c	0.549644	3.68773	0.072492	0.669055	0.174538
gene2003	SMU_2124	SMU_2124	0.397621	-2.31221	0.616108	0.978645	0.00937502
gene901	SMU_948	SMU_948	0.341173	4.32344	0.372255	0.948947	0.0227579
gene1992	gbpA	SMU_2112	-0.0370526	6.7684	0.811499	0.98115	0.00826453
gene530	trpA	SMU_538	-0.0294041	3.61647	0.918871	0.989067	0.00477436
gene249	ilvC	SMU_233	-0.282042	7.97547	0.0949732	0.717437	0.144216
gene1997	opuCb	SMU_2117	-0.0875077	5.66692	0.66059	0.980808	0.00841611
gene2021	SMU_2147c	SMU_2147c	0.208424	7.72175	0.315447	0.920259	0.0360899
gene445	sygB	SMU_446	-0.0345517	6.45656	0.892108	0.98298	0.00745538
gene1270	SMU_1344c	SMU_1344c	0.092472	5.58739	0.848739	0.98115	0.00826453
gene665	SMU_682	SMU_682	0.166182	4.61912	0.514859	0.970154	0.0131593
gene584	pmgY	SMU_596	-0.181964	7.69318	0.380067	0.948947	0.0227579
gene446	SMU_447	SMU_447	0.00689319	4.27949	0.982781	1	0
gene203	SMU_t27	SMU_t27	-0.284619	2.62679	0.550149	0.978645	0.00937502
gene486	SMU_491	SMU_491	-0.100141	2.09676	0.731112	0.98115	0.00826453
gene257	SMU_242c	SMU_242c	0.114564	5.40421	0.679442	0.98115	0.00826453
gene444	sygA	SMU_445	-0.0432767	4.60212	0.870704	0.98115	0.00826453
gene1643	SMU_t48	SMU_t48	-0.203377	5.38068	0.371932	0.948947	0.0227579
gene95	dnaJ	SMU_83	0.326513	7.40662	0.341569	0.933068	0.0300865
gene1877	SMU_1995c	SMU_1995c	0.312327	2.91404	0.171946	0.820276	0.08604
gene1640	SMU_t45	SMU_t45	-0.521506	4.59269	0.335675	0.930358	0.03135
gene1840	groES	SMU_1955	0.411674	6.01219	0.0783494	0.691399	0.160271
gene1272	bacT	SMU_1346	-0.0138335	5.64072	0.969447	0.998097	0.000827097
gene498	dam	SMU_504	0.305976	3.78137	0.281671	0.9063	0.042728
gene154	SMU_149	SMU_149	1.25321	2.26343	0.00582904	0.218914	0.659726
gene977	SMU_1028	SMU_1028	0.707828	4.2961	0.00360456	0.205042	0.688158
gene1957	nrdD	SMU_2074	0.0570384	7.75238	0.724202	0.98115	0.00826453
gene1013	guaA	SMU_1066	-0.140309	6.79051	0.404643	0.948947	0.0227579
gene837	metE	SMU_873	-0.22121	3.68262	0.433793	0.954913	0.020036
gene1273	SMU_1347c	SMU_1347c	0.574221	8.44328	0.0931277	0.717437	0.144216
gene1638	SMU_t43	SMU_t43	-0.456243	3.94009	0.229915	0.871748	0.059609
gene94	dnaK	SMU_82	0.530852	8.55673	0.138662	0.779293	0.108299
gene143	mleR	SMU_135	0.429564	4.22883	0.114107	0.751523	0.124058
gene632	SMU_649	SMU_649	-0.0213	4.62654	0.917198	0.989067	0.00477436
gene1839	groEL	SMU_1954	0.0175803	9.17656	0.935915	0.994599	0.00235211
gene591	SMU_604	SMU_604	0.245942	1.68967	0.58646	0.978645	0.00937502
gene25	SMU_t08	SMU_t08	-0.408102	2.7141	0.447932	0.966572	0.0147657
gene488	SMU_494	SMU_494	0.221051	2.47051	0.441654	0.964829	0.0155496
gene489	gldA	SMU_495	0.204029	3.37217	0.379561	0.948947	0.0227579
gene1874	tyrS	SMU_1992	0.130507	5.68136	0.592693	0.978645	0.00937502
gene898	thyA	SMU_944	-0.0916597	5.24292	0.616537	0.978645	0.00937502
gene152	SMU_145	SMU_145	0.288207	2.23953	0.317701	0.920259	0.0360899
gene1875	adcB	SMU_1993	0.132875	4.08083	0.58035	0.978645	0.00937502
gene1648	SMU_r09	SMU_r09	0.252415	16.3183	0.626409	0.978645	0.00937502
gene1856	pepA	SMU_1973	-0.18474	4.4762	0.312293	0.920259	0.0360899
gene1729	SMU_1827	SMU_1827	0.401336	0.219217	0.351028	0.938275	0.0276697
gene93	grpE	SMU_81	0.371126	5.20371	0.170676	0.820276	0.08604
gene1115	SMU_1175	SMU_1175	0.18376	3.32735	0.418819	0.953081	0.0208701
gene1630	acp	SMU_1743	-0.16147	6.29176	0.548	0.978645	0.00937502
gene399	glpF	SMU_396	0.0980726	6.46311	0.563582	0.978645	0.00937502
gene641	SMU_658	SMU_658	-0.187131	0.89268	0.596616	0.978645	0.00937502
gene532	dpr	SMU_540	-0.293109	8.73787	0.11982	0.751523	0.124058
gene1790	SMU_1899	SMU_1899	1.00864	-1.87955	0.108296	0.748768	0.125653
gene637	mutF	SMU_654	0.168656	0.855978	0.642211	0.978645	0.00937502
gene495	SMU_501	SMU_501	0.129849	4.78908	0.536774	0.976179	0.0104705
gene528	trpF	SMU_536	-0.12306	2.4567	0.732355	0.98115	0.00826453
gene1072	SMU_1131c	SMU_1131c	0.448342	3.00995	0.0755355	0.685745	0.163837
gene1001	SMU_1054	SMU_1054	0.265521	3.49518	0.431384	0.954649	0.0201564
gene293	SMU_283	SMU_283	0.587696	2.30202	0.0205786	0.428187	0.368367
gene1857	proC	SMU_1974	-0.311427	4.1012	0.0959887	0.717437	0.144216
gene242	SMU_225c	SMU_225c	-1.0281	-0.0403688	0.066704	0.664398	0.177572
gene1247	SMU_1317c	SMU_1317c	0.344788	2.71211	0.403915	0.948947	0.0227579
gene1996	opuCa	SMU_2116	0.0362701	6.44709	0.859771	0.98115	0.00826453
gene365	gapC	SMU_360	-0.125185	10.2573	0.657001	0.980808	0.00841611
gene1921	SMU_2033c	SMU_2033c	0.317824	5.77709	0.135449	0.779293	0.108299
gene1537	SMU_1644c	SMU_1644c	0.58077	5.81962	0.0229866	0.444703	0.35193
gene976	SMU_1027	SMU_1027	0.939092	2.14165	0.0560127	0.626502	0.203077
gene525	trpG	SMU_533	-0.0831505	2.85186	0.789936	0.98115	0.00826453
gene109	fbaA	SMU_99	-0.236907	8.60634	0.3131	0.920259	0.0360899
gene1851	SMU_1968c	SMU_1968c	-0.0281395	1.4745	0.945238	0.995207	0.00208679
gene2041	SMU_2165	SMU_2165	0.481402	4.37708	0.0150821	0.389041	0.410005
gene292	SMU_281	SMU_281	0.211395	2.45067	0.452547	0.968643	0.0138364
gene1246	SMU_1316c	SMU_1316c	0.30363	3.55907	0.554665	0.978645	0.00937502
gene1245	SMU_1315c	SMU_1315c	0.398509	4.35342	0.149131	0.794044	0.100155
gene294	SMU_284	SMU_284	0.452275	2.06352	0.0896053	0.717437	0.144216
gene526	trpD	SMU_534	-0.169192	3.58023	0.514997	0.970154	0.0131593
gene527	trpC	SMU_535	-0.0159899	2.87796	0.963852	0.997994	0.000872252
gene30	SMU_t13	SMU_t13	-0.747888	1.32927	0.14437	0.793029	0.100711
gene1404	lacA	SMU_1496	1.1671	-1.50816	0.0192289	0.428187	0.368367
gene1773	ptnC	SMU_1878	0.200296	6.53993	0.417747	0.953081	0.0208701
gene1182	eno	SMU_1247	-0.0435474	9.86072	0.881358	0.981478	0.00811939
gene1774	SMU_1879	SMU_1879	-0.041913	6.75074	0.866707	0.98115	0.00826453
gene1330	SMU_1411	SMU_1411	0.36335	1.93269	0.167452	0.820239	0.0860597
gene1415	syfB	SMU_1510	-0.194258	7.34211	0.285275	0.912695	0.0396743
gene937	wapA	SMU_987	0.34562	7.42861	0.0521966	0.626502	0.203077
gene2040	htrA	SMU_2164	0.401943	6.33988	0.0256838	0.459485	0.337728
gene899	SMU_946	SMU_946	-0.114357	5.50086	0.513862	0.970154	0.0131593
gene1417	syfA	SMU_1512	-0.103695	5.91511	0.592766	0.978645	0.00937502
gene255	SMU_239c	SMU_239c	0.28932	0.999698	0.594082	0.978645	0.00937502
gene1416	SMU_1511c	SMU_1511c	-0.020364	4.9359	0.927348	0.990479	0.00415451
gene1775	SMU_1881c	SMU_1881c	0.00595779	5.07766	0.977083	0.998916	0.000471224
gene31	SMU_t14	SMU_t14	-2.48355	-3.36549	0.0378714	0.564424	0.248395
gene979	SMU_1030	SMU_1030	0.900249	-3.67127	0.714589	0.98115	0.00826453
gene295	SMU_285	SMU_285	-0.284055	2.06856	0.383079	0.948947	0.0227579
gene1009	opuAb	SMU_1062	0.190688	8.12189	0.277898	0.9063	0.042728
gene1776	SMU_1882c	SMU_1882c	0.124719	4.93347	0.634732	0.978645	0.00937502
gene524	trpE	SMU_532	-0.155664	4.09372	0.491439	0.970154	0.0131593
gene640	mutG	SMU_657	0.245962	0.508863	0.506619	0.970154	0.0131593
gene601	SMU_616	SMU_616	-0.216818	7.39745	0.430231	0.954649	0.0201564
gene289	SMU_277	SMU_277	0.0938022	4.60126	0.628818	0.978645	0.00937502
gene366	pgk	SMU_361	0.295569	8.02138	0.351048	0.938275	0.0276697
gene638	mutE1	SMU_655	0.163063	-1.31861	0.773368	0.98115	0.00826453
gene523	SMU_531	SMU_531	-0.506429	1.71661	0.179627	0.827026	0.082481
gene1010	opuAa	SMU_1063	0.25663	7.55669	0.154328	0.797569	0.0982316
gene118	SMU_107	SMU_107	-0.154452	-3.22683	1	1	0
gene1772	ptnA	SMU_1877	0.0933231	6.10151	0.735417	0.98115	0.00826453
gene602	SMU_618	SMU_618	-0.317859	6.98654	0.306419	0.920259	0.0360899
gene205	SMU_t29	SMU_t29	0.591357	-3.60468	0.751629	0.98115	0.00826453
gene290	SMU_278	SMU_278	-0.296116	4.82234	0.114273	0.751523	0.124058
[truncated: 44 more rows]

## Sheet: ΔwgkAB(N-term) vs. ΔpdrA
Differential expression analysis of ΔwgkAB(N-term) vs. ΔpdrA by RNA-seq.
#ID	Locus Name	Locus Tag (SMU #)	ΔwgkAB(N-term)/ΔpdrA : log2FC	ΔwgkAB(N-term)/ΔpdrA : logCPM	ΔwgkAB(N-term)/ΔpdrA : PValue	ΔwgkAB(N-term)/ΔpdrA : QValue	ΔwgkAB(N-term)/ΔpdrA: -log10(Qvalue)
gene1414	SMU_1509 (pdrA)	SMU_1509	9.08849	2.7165	2.79354e-51	5.62061e-48	47.2502
gene1413	SMU_1508c (wgkB)	SMU_1508c	2.11945	5.02637	8.79001e-10	1.28156e-08	7.89226
gene1412	SMU_1507c (wgkC)	SMU_1507c	2.9432	3.66377	1.10758e-17	3.53417e-16	15.4517
gene1409	SMU_1504c (wgkE)	SMU_1504c	2.67302	2.84318	3.95534e-27	5.68438e-25	24.2453
gene1411	SMU_1506c (wgkD)	SMU_1506c	2.29001	5.03837	1.1307e-10	1.92794e-09	8.71491
gene608	comEA	SMU_625	3.15249	9.1513	9.80716e-26	8.43773e-24	23.0738
gene492	comF	SMU_498	3.23201	8.08364	1.67334e-22	9.35211e-21	20.0291
gene1865	SMU_1982c	SMU_1982c	3.3478	9.31104	4.40395e-26	4.92264e-24	23.3078
gene609	SMU_626	SMU_626	3.21014	10.627	2.1175e-22	1.15146e-20	19.9388
gene1319	SMU_1399	SMU_1399	3.31045	-1.88001	0.000195361	0.00110412	2.95699
gene1850	ssb2	SMU_1967	3.15443	9.72318	7.61532e-23	4.78813e-21	20.3198
gene1869	comYA	SMU_1987	3.12804	11.1255	2.05457e-26	2.58362e-24	23.5878
gene493	SMU_499	SMU_499	3.01112	7.21132	9.93333e-23	5.8782e-21	20.2308
gene1240	SMU_1310	SMU_1310	4.63928	-2.63174	0.00169294	0.00693727	2.15881
gene1863	SMU_1980c	SMU_1980c	3.11656	9.65074	3.18904e-22	1.68851e-20	19.7725
gene1867	comYC	SMU_1984	3.31228	8.11471	1.07329e-20	4.79879e-19	18.3189
gene499	SMU_505	SMU_505	2.83626	8.83245	2.20048e-34	8.85474e-32	31.0528
gene1002	radC	SMU_1055	2.95196	7.75915	3.3505e-21	1.65371e-19	18.7815
gene951	smf	SMU_1001	3.04338	8.5183	6.74103e-15	1.61464e-13	12.7919
gene1849	SMU_1966c	SMU_1966c	3.07927	7.09309	2.11186e-16	6.07009e-15	14.2168
gene1868	comYB	SMU_1985	2.85086	10.4067	6.69379e-18	2.24465e-16	15.6489
gene888	SMU_934	SMU_934	2.55698	6.83073	9.05335e-19	3.64307e-17	16.4385
gene627	SMU_644	SMU_644	2.83788	7.35708	2.23024e-21	1.15057e-19	18.9391
gene1862	SMU_1979c	SMU_1979c	2.75617	10.5759	1.13764e-18	4.40178e-17	16.3564
gene1847	SMU_1964c	SMU_1964c	2.80966	6.19008	7.04884e-09	8.75449e-08	7.05777
gene1866	comYD	SMU_1983	2.66211	8.65709	9.24472e-14	1.91757e-12	11.7172
gene887	SMU_933	SMU_933	2.59789	6.67288	3.25424e-15	8.18442e-14	13.087
gene1848	SMU_1965c	SMU_1965c	2.94198	7.15927	1.52965e-14	3.53755e-13	12.4513
gene1864	SMU_1981c	SMU_1981c	2.70784	8.80632	7.79598e-14	1.66867e-12	11.7776
gene1299	SMU_1378	SMU_1378	3.02833	0.961567	3.17812e-10	5.03494e-09	8.29801
gene890	SMU_936	SMU_936	2.19589	6.51046	1.31388e-14	3.11002e-13	12.5072
gene914	SMU_961	SMU_961	2.42308	5.79665	4.37126e-16	1.22152e-14	13.9131
gene889	SMU_935	SMU_935	2.45811	6.36972	1.54772e-16	4.51307e-15	14.3455
gene886	SMU_932	SMU_932	2.39631	6.21379	1.17491e-09	1.68852e-08	7.77249
gene915	SMU_962	SMU_962	2.14366	6.9835	2.07995e-13	4.27027e-12	11.3695
gene1846	SMU_1963c	SMU_1963c	2.83883	7.42476	4.69616e-09	6.01827e-08	7.22053
gene811	SMU_847c	SMU_847c	3.54643	1.15709	9.06186e-14	1.89999e-12	11.7212
gene1284	SMU_1359	SMU_1359	3.74505	-3.95979	0.135814	0.241821	0.616506
gene1784	SMU_1893c	SMU_1893c	0	-4.38218	1	1	0
gene32	SMU_t15	SMU_t15	0	-4.38218	1	1	0
gene234	SMU_217c	SMU_217c	2.95266	7.04042	7.03896e-39	3.64462e-36	35.4383
gene1968	cinA	SMU_2086	2.3457	10.3624	1.86398e-24	1.3394e-22	21.8731
gene1296	SMU_1374	SMU_1374	2.66668	0.810418	9.24837e-18	3.05045e-16	15.5156
gene801	SMU_836	SMU_836	2.70979	10.2973	1.55429e-09	2.18688e-08	7.66017
gene634	SMU_651c	SMU_651c	2.46661	4.44499	7.58011e-16	2.06097e-14	13.6859
gene500	SMU_506	SMU_506	2.58639	8.62383	1.5976e-24	1.19051e-22	21.9243
gene635	SMU_652c	SMU_652c	2.5009	3.38486	1.91788e-14	4.38497e-13	12.358
ORF2	wgkA	wgkA	-4.29528	-3.65828	0.0205482	0.0537619	1.26953
gene1282	SMU_1357	SMU_1357	3.55781	-2.42189	9.60714e-07	8.96754e-06	5.04733
gene1861	ackA	SMU_1978	2.22051	10.9935	5.31724e-21	2.53235e-19	18.5965
gene738	SMU_769	SMU_769	2.03631	6.84229	2.68441e-15	6.83676e-14	13.1651
gene1283	SMU_1358	SMU_1358	3.0725	-1.7253	3.361e-06	2.85331e-05	4.54465
gene952	topA	SMU_1002	2.38298	10.227	9.52469e-21	4.35538e-19	18.361
gene628	pepB/pepF	SMU_645	2.48906	8.49524	1.78294e-26	2.39152e-24	23.6213
gene802	SMU_837	SMU_837	2.25375	9.70077	1.18399e-08	1.42646e-07	6.84574
gene1845	SMU_1961c	SMU_1961c	2.67144	5.03575	9.06558e-14	1.89999e-12	11.7212
gene501	SMU_507	SMU_507	2.63563	5.59721	8.83169e-43	8.88468e-40	39.0514
gene629	SMU_646	SMU_646	2.36845	7.24389	5.53571e-26	5.86202e-24	23.232
gene1716	SMU_1813	SMU_1813	3.0523	-2.79805	0.00186517	0.00755077	2.12201
gene953	gid	SMU_1003	2.0829	9.20521	6.11183e-18	2.08424e-16	15.6811
gene636	SMU_653c	SMU_653c	2.32763	3.13915	2.57536e-13	5.23396e-12	11.2812
gene995	SMU_1047c	SMU_1047c	3.2151	3.10357	4.956e-25	3.98859e-23	22.3992
gene425	SMU_423	SMU_423	2.05683	4.86128	1.57487e-18	5.97857e-17	16.2234
gene531	SMU_539c	SMU_539c	2.69098	4.75816	9.00097e-16	2.41466e-14	13.6171
ORF1	shp	shp	3.45168	-0.112619	1.74852e-05	0.000125643	3.90086
gene140	SMU_132	SMU_132	1.6875	7.97243	0.000303871	0.00162172	2.79002
gene117	SMU_t20	SMU_t20	2.40677	0.28122	0.00589127	0.01918	1.71715
gene1797	SMU_1907	SMU_1907	2.92808	-1.95047	3.4559e-06	2.92155e-05	4.53439
gene1794	SMU_1904c	SMU_1904c	2.00885	8.52828	1.36449e-10	2.2878e-09	8.64058
gene1339	pdhC	SMU_1421	1.49219	2.31027	4.09137e-09	5.31086e-08	7.27484
gene1967	recA	SMU_2085	1.94428	10.4636	2.97047e-26	3.51564e-24	23.454
gene485	pflC	SMU_490	2.01251	5.45885	1.12419e-17	3.53417e-16	15.4517
gene502	SMU_508	SMU_508	2.23848	5.77317	1.16324e-22	6.68694e-21	20.1748
gene1806	comE	SMU_1917	2.07794	8.29492	5.09154e-23	3.30458e-21	20.4809
gene155	SMU_150	SMU_150	2.23069	4.66131	3.19157e-30	6.42144e-28	27.1924
gene610	SMU_627	SMU_627	2.21477	9.19915	3.65126e-32	9.18292e-30	29.037
gene1342	pdhD	SMU_1424	1.96207	2.07336	3.95482e-18	1.37191e-16	15.8627
gene741	gbpD	SMU_772	2.02911	8.18924	4.42964e-14	9.79389e-13	12.009
gene139	lplA	SMU_131	1.38579	8.771	0.00194822	0.00783964	2.1057
gene1670	SMU_t51	SMU_t51	3.59127	-0.0590599	0.000356602	0.00186359	2.72965
gene1964	SMU_2081	SMU_2081	3.399	1.21514	1.22529e-11	2.22097e-10	9.65346
gene158	SMU_153	SMU_153	1.84129	4.14928	2.27643e-10	3.63505e-09	8.43949
gene1805	comD	SMU_1916	2.20352	8.64014	1.00649e-25	8.43773e-24	23.0738
gene1340	pdhB	SMU_1422	1.75088	1.96083	2.77143e-11	4.8488e-10	9.31437
gene1795	SMU_1905c	SMU_1905c	1.59774	5.86156	1.6244e-07	1.64236e-06	5.78453
gene885	SMU_930c	SMU_930c	2.13254	3.48487	1.7766e-06	1.58164e-05	4.80089
gene669	SMU_687c	SMU_687c	2.03111	-2.72889	0.00744658	0.023307	1.63251
gene721	SMU_748	SMU_748	2.75253	-2.19377	0.00378575	0.0132931	1.87637
gene357	SMU_352	SMU_352	1.5859	7.76471	1.90531e-19	8.15634e-18	17.0885
gene360	SMU_355	SMU_355	1.88809	8.80791	5.60572e-25	4.33796e-23	22.3627
gene1942	SMU_2057c	SMU_2057c	2.03592	6.48046	7.01568e-09	8.75449e-08	7.05777
gene1844	SMU_1960c	SMU_1960c	1.8874	4.72848	7.19526e-06	5.65503e-05	4.24757
gene233	SMU_216c	SMU_216c	2.80503	6.6834	8.80076e-33	2.95119e-30	29.53
gene156	SMU_151	SMU_151	1.49771	4.39911	7.74714e-08	8.16086e-07	6.08826
gene359	SMU_354	SMU_354	1.85872	9.20484	7.17411e-26	6.56105e-24	23.183
gene1799	SMU_1909c	SMU_1909c	1.84563	8.32353	1.8351e-09	2.54636e-08	7.59408
gene1796	SMU_1906c	SMU_1906c	1.58813	7.95665	8.68531e-10	1.27554e-08	7.89431
gene358	SMU_353	SMU_353	1.68488	7.77222	1.46385e-19	6.40273e-18	17.1936
gene232	SMU_215c	SMU_215c	2.24922	5.58875	1.03991e-31	2.32478e-29	28.6336
gene1793	SMU_1903c	SMU_1903c	1.5805	5.73229	5.51735e-07	5.23627e-06	5.28098
gene1803	SMU_1914c	SMU_1914c	1.73624	8.87089	2.92015e-14	6.52815e-13	12.1852
gene105	SMU_94c	SMU_94c	2.02395	-2.72725	0.0074485	0.023307	1.63251
gene138	adhD	SMU_130	0.846753	9.54099	0.0222748	0.0575314	1.24009
gene1091	SMU_1150	SMU_1150	2.1922	0.3779	1.55681e-12	2.95501e-11	10.5294
gene1341	pdhA	SMU_1423	1.34471	2.03049	1.74545e-10	2.85516e-09	8.54437
gene912	SMU_959c	SMU_959c	2.38776	-0.436122	2.5942e-11	4.57854e-10	9.33927
gene230	SMU_213c	SMU_213c	2.43113	5.60084	9.91576e-23	5.8782e-21	20.2308
gene157	SMU_152	SMU_152	1.36448	4.66892	2.16359e-07	2.1444e-06	5.66869
gene1792	SMU_1902c	SMU_1902c	1.61315	5.97004	5.4161e-16	1.49277e-14	13.826
gene519	SMU_527	SMU_527	2.30145	5.05314	0.000666587	0.00315704	2.50072
gene1922	SMU_t61	SMU_t61	2.43569	0.481662	0.0124739	0.0359049	1.44485
gene142	SMU_134	SMU_134	1.50435	2.84818	0.000428227	0.00216481	2.66458
gene1408	SMU_1502c	SMU_1502c	0.643403	3.94985	0.0027941	0.0104106	1.98252
gene1320	SMU_1400c	SMU_1400c	1.38829	5.80318	3.42179e-15	8.49956e-14	13.0706
gene1715	SMU_1812	SMU_1812	1.67986	-1.01373	0.00347806	0.0124739	1.904
gene1800	SMU_1910c	SMU_1910c	1.32266	8.21934	3.11849e-06	2.66996e-05	4.5735
gene231	SMU_214c	SMU_214c	2.31462	5.6306	2.03429e-32	5.84712e-30	29.2331
gene826	SMU_862	SMU_862	1.4268	7.77818	3.48886e-13	6.95008e-12	11.158
gene1843	SMU_1958c	SMU_1958c	1.68143	5.48642	3.20815e-06	2.73508e-05	4.56303
gene675	SMU_694c	SMU_694c	1.65253	-1.15141	0.0025929	0.00986186	2.00604
gene1292	SMU_1369	SMU_1369	1.09008	-1.39579	0.0133392	0.0377474	1.42311
gene494	SMU_500	SMU_500	1.42179	7.85146	5.41208e-21	2.53235e-19	18.5965
gene736	SMU_767	SMU_767	-2.4911	-4.1661	0.50716	0.637355	0.195619
gene1364	aldB	SMU_1451	0.9029	7.12211	0.000733192	0.00343066	2.46462
gene2037	SMU_t65	SMU_t65	1.57943	-2.87484	0.244524	0.377576	0.422995
gene361	purR	SMU_356	1.59864	6.91067	1.08177e-15	2.86384e-14	13.5431
gene228	SMU_211c	SMU_211c	1.88943	6.42773	1.95514e-24	1.35646e-22	21.8676
gene624	SMU_641	SMU_641	1.81756	6.1885	0.000226037	0.00125632	2.9009
gene275	SMU_261c	SMU_261c	1.69363	3.48871	1.07945e-05	8.13427e-05	4.08968
gene120	SMU_109	SMU_109	1.57343	4.83969	3.33453e-18	1.19805e-16	15.9215
gene803	gshR	SMU_838	1.21368	8.54268	1.24375e-06	1.14266e-05	4.94208
gene1090	SMU_1149	SMU_1149	2.15637	0.287751	1.27008e-10	2.1474e-09	8.66809
gene827	SMU_863	SMU_863	1.30241	7.31148	3.36057e-07	3.26641e-06	5.48593
gene1802	SMU_1913c	SMU_1913c	1.31543	8.1555	6.17737e-05	0.000390845	3.408
gene759	SMU_791c	SMU_791c	2.19564	-0.114311	1.06353e-05	8.04447e-05	4.0945
gene1291	SMU_1368	SMU_1368	1.3923	-1.35253	0.00240804	0.00926381	2.03321
gene1017	SMU_1070c	SMU_1070c	1.34751	4.92808	1.86001e-11	3.31181e-10	9.47993
gene828	SMU_864	SMU_864	1.26359	7.94896	8.71911e-07	8.1976e-06	5.08631
gene1798	SMU_1908c	SMU_1908c	1.21634	5.99802	0.000863637	0.00392861	2.40576
gene893	SMU_939	SMU_939	0.888565	6.19294	8.56001e-10	1.26786e-08	7.89693
gene288	SMU_276c	SMU_276c	2.37794	-3.43155	0.0172069	0.0465952	1.33166
gene626	SMU_643	SMU_643	1.60885	5.53637	0.00242158	0.00929813	2.0316
gene211	SMU_193c	SMU_193c	1.95458	4.89868	2.61268e-18	9.55766e-17	16.0196
gene521	SMU_529	SMU_529	1.60328	1.60413	0.00933341	0.0282388	1.54915
gene131	dinF	SMU_121	1.43675	1.5837	1.57349e-08	1.88445e-07	6.72482
gene119	SMU_108	SMU_108	1.65721	0.719707	1.29909e-09	1.84068e-08	7.73502
gene625	SMU_642	SMU_642	1.92428	3.75195	8.05129e-05	0.000499975	3.30105
gene892	SMU_938	SMU_938	0.904317	6.18704	7.60368e-09	9.38565e-08	7.02754
gene1842	SMU_1957	SMU_1957	1.38234	5.56372	0.000415192	0.00210951	2.67582
gene1096	SMU_1155	SMU_1155	2.00156	-1.30969	5.87927e-05	0.000375527	3.42536
gene622	SMU_639	SMU_639	1.15174	5.41105	0.00353961	0.0126147	1.89912
gene1966	SMU_2084c	SMU_2084c	1.02088	9.08873	6.94069e-08	7.34982e-07	6.13372
gene137	adhC	SMU_129	0.430083	8.98374	0.175889	0.294908	0.530313
gene222	SMU_205c	SMU_205c	1.57406	7.66239	3.36989e-21	1.65371e-19	18.7815
gene210	SMU_191c	SMU_191c	1.74366	6.46769	8.24979e-28	1.27681e-25	24.8939
gene1879	comX1	SMU_1997c	1.79603	7.30026	0.00349439	0.0124982	1.90315
gene186	sloA	SMU_182	0.846907	3.35969	4.31377e-05	0.000287394	3.54152
gene218	SMU_200c	SMU_200c	1.68346	5.69179	9.09771e-30	1.542e-27	26.8119
gene891	SMU_937	SMU_937	0.901557	6.01545	4.1917e-07	4.03526e-06	5.39413
gene467	SMU_470	SMU_470	1.6216	3.34381	1.61513e-06	1.45073e-05	4.83841
gene1801	SMU_1912c	SMU_1912c	1.25845	6.38966	0.000960654	0.00424799	2.37182
gene78	ruvB	SMU_64	1.18263	7.76992	2.54109e-06	2.22861e-05	4.65197
gene1568	metB	SMU_1675	1.04011	5.81831	2.16731e-05	0.000153004	3.8153
gene459	SMU_461	SMU_461	0.955125	6.01739	1.18104e-05	8.76843e-05	4.05708
gene355	SMU_t35	SMU_t35	2.5259	-0.341177	0.0135437	0.0381652	1.41833
gene774	SMU_807	SMU_807	1.05685	5.41028	6.57589e-11	1.13083e-09	8.9466
gene490	cysK	SMU_496	1.17632	7.4344	0.00967821	0.0291505	1.53535
gene1058	SMU_1116c	SMU_1116c	1.10222	8.60689	5.22567e-07	5.00669e-06	5.30045
gene80	SMU_66	SMU_66	1.34376	7.1016	1.59489e-09	2.22841e-08	7.652
gene1088	SMU_1147c	SMU_1147c	1.06992	0.0619523	0.00269658	0.0101223	1.99472
gene79	SMU_65	SMU_65	1.18434	6.82263	1.01909e-06	9.44888e-06	5.02462
gene458	SMU_460	SMU_460	1.1583	6.03491	1.39462e-06	1.26395e-05	4.89827
gene1365	alsS	SMU_1452	0.558124	7.78266	0.0177586	0.0477041	1.32144
gene1215	SMU_1284c	SMU_1284c	1.47988	4.24765	0.00077603	0.00360778	2.44276
gene229	SMU_212c	SMU_212c	1.90669	4.88769	8.46361e-24	5.67626e-22	21.2459
gene1915	SMU_2027	SMU_2027	1.46937	6.97894	7.02895e-09	8.75449e-08	7.05777
gene1015	SMU_1068c	SMU_1068c	1.1072	6.41567	6.79831e-08	7.23714e-07	6.14043
gene992	SMU_1044c	SMU_1044c	1.16618	7.19581	3.93508e-10	6.13751e-09	8.21201
gene277	SMU_263	SMU_263	1.51071	0.688308	0.00147059	0.0061771	2.20922
gene1965	SMU_2083c	SMU_2083c	0.925502	7.53702	2.74563e-06	2.39143e-05	4.62134
gene279	arcC	SMU_265	1.03388	0.140266	0.00079448	0.0036747	2.43478
gene75	SMU_60	SMU_60	1.12785	3.99428	1.53405e-12	2.93953e-11	10.5317
gene1016	SMU_1069c	SMU_1069c	0.983312	4.76803	1.0985e-07	1.14517e-06	5.94113
gene329	SMU_325	SMU_325	1.38138	5.35438	4.70106e-14	1.0281e-12	11.988
gene907	SMU_954	SMU_954	1.24608	3.77684	5.10695e-05	0.000330392	3.48097
gene905	SMU_952	SMU_952	0.824495	5.85735	0.00207407	0.0082471	2.0837
gene621	SMU_638	SMU_638	1.01768	5.80655	0.00253619	0.00968278	2.014
gene1343	clpB	SMU_1425	0.571934	4.09135	0.000417961	0.00211823	2.67403
gene1089	SMU_1148	SMU_1148	2.04411	0.47619	9.15172e-09	1.11595e-07	6.95235
gene457	SMU_459	SMU_459	1.16978	5.92739	1.2889e-12	2.49353e-11	10.6032
gene1193	SMU_1259	SMU_1259	0.725939	-1.30086	0.230773	0.360494	0.443102
gene477	sunL	SMU_482	1.02955	7.0787	0.000228	0.00126026	2.89954
gene1131	SMU_1193	SMU_1193	1.48074	5.29289	1.62997e-15	4.20447e-14	13.3763
gene1257	SMU_1330c	SMU_1330c	0.861123	0.290536	0.0366447	0.0869448	1.06076
gene214	SMU_196c	SMU_196c	1.22718	7.37695	6.05789e-19	2.48745e-17	16.6042
gene278	SMU_264	SMU_264	1.21442	0.362738	3.10818e-05	0.000214902	3.66776
gene206	SMU_t30	SMU_t30	1.61524	2.56108	0.0581705	0.12451	0.904797
gene220	SMU_202c	SMU_202c	1.18363	6.68118	2.38737e-18	8.89517e-17	16.0508
gene432	SMU_432	SMU_432	1.16014	2.43066	3.8548e-08	4.30881e-07	6.36564
gene81	SMU_67	SMU_67	0.867923	8.67997	3.60479e-06	3.03466e-05	4.51789
gene1214	SMU_t40	SMU_t40	1.4024	-0.0643034	0.0268329	0.0674847	1.17079
gene725	SMU_753	SMU_753	0.918988	6.68794	8.67323e-06	6.71175e-05	4.17316
gene1860	SMU_1977c	SMU_1977c	1.25023	5.36483	3.02891e-16	8.58332e-15	14.0663
gene1133	SMU_1195	SMU_1195	1.20202	6.14417	2.47061e-08	2.89004e-07	6.5391
gene994	SMU_1046c	SMU_1046c	1.12166	7.16778	2.35848e-09	3.22807e-08	7.49106
gene1650	SMU_1752c	SMU_1752c	0.834664	3.71098	0.00231916	0.00904291	2.04369
gene216	SMU_198c	SMU_198c	1.32752	8.09622	3.78427e-18	1.33578e-16	15.8743
gene1841	SMU_1956c	SMU_1956c	0.805402	3.80773	0.0428646	0.0972184	1.01225
gene227	SMU_210c	SMU_210c	1.36424	6.169	5.42585e-19	2.27434e-17	16.6431
gene82	SMU_68	SMU_68	0.64501	5.53707	0.00272597	0.0102135	1.99083
gene1830	SMU_1942c	SMU_1942c	1.119	7.31574	0.00800559	0.0246665	1.60789
gene930	bglP	SMU_980	0.903414	5.00052	3.14424e-09	4.13478e-08	7.38355
gene112	SMU_102	SMU_102	1.73212	4.40184	9.19682e-30	1.542e-27	26.8119
gene215	SMU_197c	SMU_197c	1.11944	8.04319	5.03718e-14	1.08976e-12	11.9627
gene187	sloB	SMU_183	0.252421	3.21917	0.283076	0.417558	0.379284
gene1755	SMU_1855	SMU_1855	1.3121	5.33604	6.67584e-15	1.61464e-13	12.7919
gene1132	SMU_1194	SMU_1194	0.883589	6.14182	4.87578e-05	0.000317478	3.49829
gene630	SMU_647	SMU_647	0.973466	5.81356	4.08401e-12	7.67946e-11	10.1147
gene884	SMU_929c	SMU_929c	0.495579	7.08668	0.0140194	0.0392855	1.40577
gene600	SMU_614	SMU_614	0.787144	3.99452	0.00329808	0.0120091	1.92049
gene1258	SMU_1331c	SMU_1331c	0.829231	2.24351	1.65269e-05	0.000119303	3.92335
gene1859	SMU_1976c	SMU_1976c	0.877761	5.61345	1.55526e-10	2.58611e-09	8.58735
gene332	SMU_328	SMU_328	0.846236	6.83366	3.42712e-10	5.38701e-09	8.26865
gene224	SMU_207c	SMU_207c	1.29979	7.81769	1.01639e-16	3.00731e-15	14.5218
gene503	SMU_509	SMU_509	0.684055	4.18639	4.59958e-05	0.00030243	3.51937
gene1761	SMU_1862	SMU_1862	0.95081	0.802895	0.00222306	0.00871889	2.05954
gene1256	SMU_1329c	SMU_1329c	0.835693	1.912	0.000619058	0.00297266	2.52685
gene973	SMU_1024c	SMU_1024c	2.14598	-1.93398	0.0052525	0.017439	1.75848
gene14	SMU_18	SMU_18	1.60699	1.85952	3.66535e-08	4.11994e-07	6.38511
gene993	SMU_1045c	SMU_1045c	0.731408	6.56338	0.000243613	0.00133192	2.87552
gene599	SMU_613	SMU_613	0.883958	5.09844	2.1121e-05	0.000149632	3.82498
gene685	SMU_704c	SMU_704c	0.974796	4.47752	0.000143941	0.000849294	3.07094
gene67	purK	SMU_51	0.44045	6.12905	0.0936953	0.180249	0.744127
gene69	SMU_53	SMU_53	0.934099	4.31087	0.00027529	0.00148893	2.82712
gene776	SMU_811	SMU_811	0.469545	3.2899	0.0115457	0.0336178	1.47343
gene1933	SMU_2048	SMU_2048	0.945853	-1.37551	0.0398938	0.0925062	1.03383
gene1014	SMU_1067c	SMU_1067c	0.53881	6.19734	0.0278027	0.0696343	1.15718
gene1750	pepP	SMU_1850	0.660658	7.4299	0.00653849	0.0209816	1.67816
gene1943	SMU_2058	SMU_2058	0.982177	3.47264	0.0111169	0.0324634	1.48861
gene338	SMU_334	SMU_334	0.762163	7.76075	0.00123165	0.00527251	2.27798
gene225	SMU_208c	SMU_208c	1.14986	8.63744	2.85729e-13	5.74887e-12	11.2404
gene984	SMU_1036	SMU_1036	0.647534	1.10578	0.0119487	0.0346409	1.46041
gene983	glrA	SMU_1035	0.902955	2.02362	0.000276634	0.00149219	2.82618
gene991	SMU_1043c	SMU_1043c	0.695353	7.71496	1.40728e-05	0.000102589	3.9889
gene213	SMU_195c	SMU_195c	1.04422	4.82391	8.57e-10	1.26786e-08	7.89693
gene212	SMU_194c	SMU_194c	1.11769	4.26606	3.61031e-13	7.1215e-12	11.1474
gene333	SMU_329	SMU_329	0.759783	7.63282	5.32201e-07	5.07483e-06	5.29458
gene1567	metC	SMU_1674	0.398095	6.21619	0.158363	0.272097	0.565276
gene431	SMU_431	SMU_431	0.954444	2.47174	1.25904e-06	1.15145e-05	4.93875
gene880	SMU_925	SMU_925	0.358641	5.53283	0.0582512	0.12455	0.904657
gene217	SMU_199c	SMU_199c	1.22478	5.44594	1.09767e-15	2.8682e-14	13.5424
gene1591	SMU_1702c	SMU_1702c	0.588619	5.04459	0.018221	0.0486215	1.31317
gene1463	pacL	SMU_1563	0.29174	7.86936	0.072846	0.147303	0.831789
gene104	SMU_93c	SMU_93c	0.726149	-2.97277	0.42623	0.560873	0.251135
gene1385	SMU_1475c	SMU_1475c	0.635505	6.4183	0.000413997	0.00210876	2.67597
gene614	SMU_631	SMU_631	0.795245	4.57501	0.00264139	0.0100255	1.9989
gene136	adhB	SMU_128	0.0818287	8.66565	0.726223	0.821552	0.0853652
gene339	SMU_335	SMU_335	0.801776	7.47542	0.00428358	0.0145584	1.83689
gene1815	psaR	SMU_1926	0.923512	4.31889	4.27842e-05	0.000285986	3.54365
gene330	SMU_326	SMU_326	0.958299	4.80686	3.05918e-09	4.09524e-08	7.38772
gene1462	trk	SMU_1562	0.479735	6.00731	0.0129114	0.0368177	1.43394
gene1461	trkB	SMU_1561	0.385321	6.22078	0.0253272	0.0643413	1.19151
gene1384	SMU_1474c	SMU_1474c	0.753178	7.02197	1.22193e-05	9.0387e-05	4.04389
gene775	uvrB	SMU_809	0.525658	6.18715	0.000286381	0.00154064	2.8123
gene1135	SMU_1197	SMU_1197	0.711539	4.72907	0.00458685	0.0155105	1.80937
gene1212	SMU_1280c	SMU_1280c	1.49482	2.11495	0.000158058	0.00091911	3.03663
gene1749	comEB	SMU_1849	0.588963	6.43284	0.00982528	0.0293817	1.53192
gene331	SMU_327	SMU_327	0.910381	6.98171	1.70214e-10	2.80713e-09	8.55174
gene1087	SMU_1146c	SMU_1146c	0.648895	3.02087	0.00197891	0.00791562	2.10151
gene1261	SMU_1335c	SMU_1335c	0.949203	7.18867	0.00117055	0.00503238	2.29823
gene1451	SMU_1550c	SMU_1550c	0.66902	2.12032	0.0627326	0.131477	0.88115
gene226	SMU_209c	SMU_209c	0.947902	6.29421	3.32096e-08	3.77502e-07	6.42308
gene1453	SMU_1552c	SMU_1552c	1.04432	2.20057	0.000898746	0.00406354	2.39109
gene663	SMU_680	SMU_680	0.689899	2.93848	0.00197729	0.00791562	2.10151
gene954	gtfB	SMU_1004	0.952727	7.46032	2.62748e-08	3.05578e-07	6.51488
gene1541	SMU_1648c	SMU_1648c	0.835008	1.21606	0.00213734	0.008432	2.07407
gene223	SMU_206c	SMU_206c	0.899156	6.2333	1.30062e-11	2.33647e-10	9.63144
gene556	SMU_566c	SMU_566c	0.946691	0.148955	0.0109121	0.0320278	1.49447
gene766	SMU_799c	SMU_799c	0.898649	2.4007	0.000314519	0.00167238	2.77667
gene108	SMU_t19	SMU_t19	1.02412	0.312058	0.00363544	0.0129004	1.8894
gene719	SMU_746c	SMU_746c	0.686056	7.06545	0.0214101	0.0555118	1.25561
gene110	SMU_100	SMU_100	1.8718	3.18009	6.5234e-26	6.25004e-24	23.2041
gene113	SMU_103	SMU_103	1.40913	3.4323	6.55308e-17	1.96788e-15	14.706
gene1386	SMU_1476c	SMU_1476c	0.342306	7.78843	0.059929	0.12746	0.894626
gene847	dexB	SMU_883	0.650786	6.82347	0.0108769	0.0319945	1.49492
gene426	copY	SMU_424	0.223029	4.40824	0.281593	0.416287	0.380608
gene219	SMU_201c	SMU_201c	1.19796	7.12913	1.76947e-17	5.39419e-16	15.2681
gene111	SMU_101	SMU_101	1.4922	4.02817	9.8297e-19	3.87791e-17	16.4114
gene103	SMU_92c	SMU_92c	1.60353	-1.54374	0.000723379	0.00339263	2.46946
gene189	SMU_185	SMU_185	0.807084	0.98895	0.00982798	0.0293817	1.53192
gene476	SMU_481	SMU_481	0.562651	6.50776	0.0236265	0.060479	1.2184
gene1809	pgdA	SMU_1920	0.733365	8.39208	0.000315857	0.00167238	2.77667
gene664	SMU_681	SMU_681	0.763079	2.60747	0.000503562	0.00248325	2.60498
gene1106	SMU_1166c	SMU_1166c	0.806523	4.63563	0.00372934	0.0131695	1.88043
gene132	SMU_123	SMU_123	0.54717	8.58921	0.00193309	0.00779435	2.10822
gene1383	SMU_1473c	SMU_1473c	0.569895	6.98734	0.00433006	0.0146915	1.83293
gene1452	SMU_1551c	SMU_1551c	0.790815	2.84924	0.0205314	0.0537619	1.26953
gene1985	SMU_2104a	SMU_2104a	0.685752	7.21298	2.03635e-05	0.000145183	3.83808
gene729	SMU_757	SMU_757	0.753083	7.36068	0.00291434	0.0107617	1.96812
gene1990	SMU_2109	SMU_2109	0.708034	5.25476	0.00573342	0.0187571	1.72683
gene1228	rl31	SMU_1298	0.344596	8.14753	0.151155	0.26195	0.581782
gene931	bglB1	SMU_981	0.747056	1.9126	0.00337632	0.0122179	1.913
gene1589	SMU_1700c	SMU_1700c	0.691942	3.77167	0.00414948	0.0142678	1.84564
gene805	SMU_840c	SMU_840c	0.515447	6.51424	0.000235229	0.00128959	2.88955
gene1808	sapR2	SMU_1919	0.549397	6.97209	0.0103022	0.0306176	1.51403
gene427	copA	SMU_426	0.118806	7.44866	0.547652	0.674756	0.170853
gene1858	SMU_1975c	SMU_1975c	0.699354	6.07342	4.46786e-05	0.000295702	3.52915
gene1059	naoX	SMU_1117	0.484683	8.24134	0.0202363	0.0532229	1.2739
gene963	SMU_1013c	SMU_1013c	0.615248	2.22253	0.00314207	0.0115152	1.93873
gene45	SMU_29	SMU_29	0.0430859	3.72072	0.848498	0.903747	0.0439533
gene1018	SMU_1071c	SMU_1071c	0.831993	5.12517	9.62718e-07	8.96754e-06	5.04733
gene1382	recJ	SMU_1472	0.502792	7.44957	0.0147236	0.0407481	1.38989
gene908	SMU_955	SMU_955	0.633398	2.98101	0.0153706	0.042364	1.373
gene478	SMU_483	SMU_483	0.724625	7.52136	0.00150822	0.00630881	2.20005
gene616	SMU_633	SMU_633	0.78686	6.36632	0.000145291	0.000852714	3.0692
gene598	SMU_611	SMU_611	0.426173	9.50565	0.0641952	0.133568	0.874296
gene1984	SMU_2104	SMU_2104	0.494459	7.2766	0.00336555	0.0122179	1.913
gene1259	SMU_1332c	SMU_1332c	0.549802	1.25587	0.0267205	0.0673281	1.1718
gene619	SMU_636	SMU_636	0.637704	7.66748	0.000610188	0.00293708	2.53208
gene1807	dedA	SMU_1918	0.648229	6.72025	0.00515573	0.0171744	1.76512
gene1959	SMU_2076c	SMU_2076c	1.11993	3.14447	4.93852e-06	4.03915e-05	4.39371
gene276	otcA	SMU_262	0.75755	0.153626	0.0333443	0.0806356	1.09347
gene184	SMU_180	SMU_180	0.226727	7.03065	0.240077	0.372249	0.429166
gene183	SMU_179	SMU_179	0.595894	4.07676	0.00344192	0.0123663	1.90776
gene128	SMU_118c	SMU_118c	0.318637	4.87253	0.0576986	0.123895	0.906946
gene173	SMU_168	SMU_168	0.105282	2.81253	0.702416	0.804464	0.0944934
gene66	purE	SMU_50	0.161646	4.6483	0.537415	0.666596	0.176137
gene1645	SMU_r07	SMU_r07	1.29496	10.0876	0.0389966	0.0911279	1.04035
gene1751	uvrA	SMU_1851	0.477987	8.62992	0.054103	0.117175	0.931166
gene770	SMU_803c	SMU_803c	0.798632	4.39114	1.13581e-05	8.52702e-05	4.0692
gene778	SMU_813	SMU_813	0.419472	5.08905	0.00620278	0.0200643	1.69758
gene1021	SMU_1074	SMU_1074	0.681949	5.59923	9.18788e-06	7.0289e-05	4.15311
gene1651	SMU_1753c	SMU_1753c	0.611678	2.84484	0.00043238	0.00217487	2.66257
gene553	SMU_563	SMU_563	0.470086	4.56698	0.103248	0.195423	0.709024
gene1963	SMU_2080	SMU_2080	1.27519	-1.3668	0.00287767	0.0106824	1.97133
gene662	SMU_679	SMU_679	0.398105	4.0887	0.0609988	0.129189	0.888774
gene1822	SMU_1934c	SMU_1934c	0.429843	7.24093	0.015165	0.0418546	1.37826
gene1179	SMU_1243	SMU_1243	0.46256	3.79625	0.0113991	0.0332391	1.47835
gene1601	SMU_1712c	SMU_1712c	0.355029	6.08007	0.0311979	0.0763143	1.11739
gene845	gtfA	SMU_881	0.527689	6.09034	0.0531986	0.115839	0.936144
gene1962	SMU_2079c	SMU_2079c	0.901999	7.07328	6.10571e-08	6.5344e-07	6.18479
gene237	SMU_220c	SMU_220c	1.27011	5.55606	1.21036e-09	1.72713e-08	7.76268
gene464	pepC	SMU_466	0.444578	7.9261	0.078784	0.1571	0.803825
gene1407	rexB	SMU_1500	0.509298	6.79143	0.000158768	0.000920578	3.03594
gene1754	SMU_1854	SMU_1854	0.537189	4.2578	0.000447608	0.00223963	2.64982
gene127	SMU_117c	SMU_117c	0.713415	2.72036	0.000264335	0.00143741	2.84242
gene1260	sfp	SMU_1334	0.826141	6.17622	0.00763865	0.0237636	1.62409
gene1507	SMU_1612c	SMU_1612c	0.481218	6.1232	0.00108017	0.00469863	2.32803
gene1764	trxA	SMU_1869	0.0468594	7.18758	0.833548	0.895407	0.0479794
gene1323	SMU_1404c	SMU_1404c	0.493615	6.0329	0.0522752	0.114448	0.941391
gene1717	scnK	SMU_1814	0.546517	7.0909	0.00794163	0.024507	1.61071
gene771	SMU_804	SMU_804	0.917824	5.65461	4.05678e-09	5.30016e-08	7.27571
gene1109	SMU_1169c	SMU_1169c	0.672567	4.77555	0.00311438	0.0114345	1.94178
gene1821	SMU_1933c	SMU_1933c	0.250678	6.032	0.247911	0.381368	0.418655
gene846	msmK	SMU_882	0.385058	5.76568	0.20568	0.329481	0.482169
gene841	agaL	SMU_877	0.597951	5.75534	0.0173822	0.0469436	1.32842
gene1652	SMU_1754c	SMU_1754c	0.786902	3.21433	6.10203e-05	0.000388522	3.41058
gene564	SMU_574c	SMU_574c	0.291799	0.62938	0.29402	0.428673	0.367874
gene765	SMU_798c	SMU_798c	0.316195	-0.836929	0.372797	0.507624	0.294458
gene114	SMU_104	SMU_104	1.19316	5.95769	9.40906e-18	3.05339e-16	15.5152
gene1600	rluB	SMU_1711	0.309859	6.74976	0.0432896	0.0976928	1.01014
gene866	SMU_906	SMU_906	0.613023	6.62131	0.000927363	0.00413715	2.3833
gene235	SMU_218	SMU_218	0.881349	3.39465	1.98673e-06	1.76092e-05	4.75426
gene1389	SMU_1480	SMU_1480	0.828139	3.86972	1.41477e-07	1.43764e-06	5.84235
gene1262	pksD	SMU_1336	0.689237	6.40242	0.0295085	0.0731313	1.1359
gene1086	SMU_1145c	SMU_1145c	0.603166	3.97863	0.000185337	0.00105637	2.97618
gene1540	SMU_1647c	SMU_1647c	0.79129	3.77886	4.54079e-05	0.000299543	3.52354
gene428	copZ	SMU_427	-0.078435	3.99977	0.731805	0.823946	0.0841015
gene68	SMU_52	SMU_52	0.397652	5.60143	0.0717005	0.145793	0.836262
gene1534	SMU_1641c	SMU_1641c	0.439565	7.82971	0.16208	0.276829	0.557789
gene1362	SMU_1449	SMU_1449	0.698221	5.76554	4.06218e-05	0.000273348	3.56328
gene188	sloC	SMU_184	0.713321	3.61253	0.00234103	0.00911054	2.04046
gene1406	rexA	SMU_1499	0.306235	7.36908	0.038901	0.0910102	1.04091
gene1827	SMU_1939c	SMU_1939c	0.431862	6.36683	0.0646194	0.134312	0.871885
gene1172	thdF	SMU_1235	0.425437	5.61905	0.01706	0.0462596	1.3348
gene1558	livF	SMU_1665	0.314819	7.86479	0.0529261	0.115388	0.93784
gene507	SMU_514	SMU_514	0.639838	3.92433	0.00342011	0.01231	1.90974
gene1927	treR	SMU_2040	0.869794	2.50922	6.63321e-06	5.25433e-05	4.27948
gene172	SMU_167	SMU_167	0.156245	3.39623	0.563683	0.687222	0.162903
gene1614	SMU_1727	SMU_1727	0.507105	7.09799	0.000246316	0.00134306	2.87191
gene883	SMU_928	SMU_928	0.509816	5.94724	0.00579453	0.0189263	1.72293
gene1487	amyA	SMU_1590	0.395545	6.40702	0.013921	0.0390954	1.40787
gene1138	SMU_t38	SMU_t38	0.227041	3.77743	0.336712	0.471772	0.326268
gene904	SMU_951	SMU_951	0.493036	6.30394	0.00583149	0.0190162	1.72088
gene1213	SMU_1282	SMU_1282	0.913995	1.77711	0.000983675	0.0043213	2.36439
gene179	SMU_175	SMU_175	0.935135	-0.602372	0.00684206	0.021782	1.6619
gene1174	SMU_1237c	SMU_1237c	0.606068	0.630474	0.0165791	0.0451381	1.34546
gene1510	SMU_1615c	SMU_1615c	0.589439	5.28358	2.02944e-05	0.000145183	3.83808
gene1052	SMU_1109c	SMU_1109c	0.538699	6.61196	0.000157074	0.000916036	3.03809
gene1321	SMU_1402c	SMU_1402c	0.438979	5.55437	0.0698047	0.142876	0.845041
gene1958	SMU_2075c	SMU_2075c	0.591173	7.5142	0.000107972	0.0006583	3.18158
gene1718	scnR	SMU_1815	0.264276	5.81884	0.0687013	0.140946	0.850947
gene522	SMU_530c	SMU_530c	0.511131	5.58226	0.0132161	0.0374519	1.42653
gene617	queA	SMU_634	0.367042	6.31382	0.144478	0.252993	0.596891
gene1263	SMU_1337c	SMU_1337c	0.875298	5.70846	0.00555082	0.0182488	1.73877
gene809	SMU_844	SMU_844	0.634032	4.48982	0.000132453	0.000798979	3.09746
gene65	SMU_49	SMU_49	0.112296	6.12497	0.632241	0.748716	0.125683
gene1460	SMU_1560	SMU_1560	0.103543	0.794953	0.797728	0.868522	0.0612194
gene1501	SMU_1605	SMU_1605	0.658911	2.10439	0.00236132	0.00917052	2.03761
gene740	SMU_771c	SMU_771c	1.42425	0.455231	2.34421e-07	2.31203e-06	5.63601
gene470	SMU_473	SMU_473	0.541701	7.96679	0.0194506	0.0513579	1.28939
gene613	SMU_630	SMU_630	0.492466	6.07022	0.0454322	0.101403	0.993948
gene1855	SMU_1972c	SMU_1972c	0.708332	3.51222	0.0169312	0.0459725	1.3375
gene1216	SMU_1286c	SMU_1286c	0.868629	4.52509	0.00420647	0.0143861	1.84206
gene517	SMU_525	SMU_525	0.248409	5.09694	0.222701	0.351431	0.45416
gene1824	SMU_1936c	SMU_1936c	0.287657	6.01652	0.173429	0.292516	0.53385
gene1092	SMU_1151c	SMU_1151c	0.389528	6.04687	0.0131606	0.0374	1.42713
gene266	SMU_251	SMU_251	-0.0316935	8.23999	0.843018	0.899816	0.0458465
gene2018	rpiB	SMU_2142	-0.0128912	6.16602	0.943569	0.970379	0.0130586
gene1590	SMU_1701c	SMU_1701c	0.598131	1.97229	0.0301868	0.0745226	1.12771
gene469	SMU_472	SMU_472	0.51988	6.80728	0.0144598	0.0401839	1.39595
gene1346	SMU_1428c	SMU_1428c	0.318646	5.64763	0.028663	0.0714728	1.14586
gene2019	SMU_2143c	SMU_2143c	0.321573	7.28541	0.054273	0.117417	0.930271
gene1693	SMU_1788c	SMU_1788c	-0.0238649	5.95173	0.881556	0.927663	0.0326098
gene221	SMU_204c	SMU_204c	0.77342	5.20046	1.37353e-07	1.40281e-06	5.853
gene1654	SMU_1757c	SMU_1757c	1.07004	2.87011	5.26671e-08	5.75157e-07	6.24021
gene354	SMU_t34	SMU_t34	0.156086	1.65948	0.725011	0.820891	0.0857147
gene1312	SMU_1392c	SMU_1392c	0.355171	5.16449	0.07065	0.144166	0.841137
gene1381	SMU_1471c	SMU_1471c	0.409762	2.72974	0.0336227	0.0810166	1.09143
gene1095	SMU_1154c	SMU_1154c	0.28408	2.87854	0.141776	0.250003	0.602056
gene865	SMU_905	SMU_905	0.531296	6.31089	0.00268599	0.0101013	1.99562
gene962	SMU_1012c	SMU_1012c	0.589387	1.26067	0.0106613	0.0314985	1.50171
gene1763	SMU_1867c	SMU_1867c	-0.168021	8.17238	0.441529	0.573588	0.2414
gene1130	dnaE	SMU_1192	0.578894	7.79417	0.00409948	0.0141478	1.84931
gene70	SMU_54	SMU_54	0.354866	5.68518	0.132655	0.237245	0.624803
gene1634	SMU_1747c	SMU_1747c	1.03007	4.56034	3.98584e-05	0.000269111	3.57007
gene1318	SMU_1398	SMU_1398	0.225445	4.55143	0.494778	0.624526	0.20445
gene800	SMU_835	SMU_835	0.648733	7.44759	6.63119e-06	5.25433e-05	4.27948
gene1192	SMU_1258c	SMU_1258c	0.0483186	3.0561	0.782801	0.858219	0.0664016
gene1019	SMU_1072c	SMU_1072c	0.0265601	2.05989	0.956456	0.979466	0.00901066
gene1508	SMU_1613c	SMU_1613c	0.354847	5.6986	0.0433469	0.0976928	1.01014
gene1695	SMU_1790c	SMU_1790c	0.509591	4.37056	0.0052106	0.0173285	1.76124
gene1093	SMU_1152c	SMU_1152c	0.634317	2.51413	0.000925033	0.00413592	2.38343
gene985	SMU_1037c	SMU_1037c	0.470549	5.71333	0.00266197	0.0100675	1.99708
gene91	fruB	SMU_79	0.435658	2.99855	0.064085	0.133568	0.874296
gene1022	dfp	SMU_1075	0.495542	5.24	0.0101529	0.0302184	1.51973
gene190	sloR	SMU_186	0.506117	4.62168	0.000904744	0.00408149	2.38918
gene1804	comC	SMU_1915	0.941887	0.338792	0.0417114	0.0952383	1.02119
gene964	SMU_1014	SMU_1014	0.551742	3.28852	0.00398381	0.0138436	1.85875
gene612	sod	SMU_629	-0.140622	8.784	0.586185	0.708382	0.149733
gene125	SMU_115	SMU_115	0.312162	0.184635	0.338188	0.473182	0.324972
gene1355	SMU_1438c	SMU_1438c	0.312283	5.52832	0.150547	0.261797	0.582035
gene1053	SMU_1111c	SMU_1111c	0.406941	5.29566	0.00980977	0.0293817	1.53192
gene989	SMU_1041	SMU_1041	0.171501	4.84754	0.425317	0.560405	0.251498
gene777	SMU_812	SMU_812	-0.19006	0.738096	0.620422	0.738632	0.131572
gene401	SMU_400	SMU_400	0.54392	5.99499	0.000458013	0.00228099	2.64188
gene1222	SMU_1292c	SMU_1292c	0.35394	5.96109	0.00982156	0.0293817	1.53192
gene1094	SMU_1153c	SMU_1153c	0.375582	4.46522	0.0256178	0.064869	1.18796
gene842	msmE	SMU_878	0.422045	5.214	0.142843	0.251005	0.600317
gene1574	SMU_1681c	SMU_1681c	0.341353	4.75154	0.0528804	0.115388	0.93784
gene1175	SMU_1238c	SMU_1238c	0.350289	6.81951	0.016904	0.0459605	1.33762
gene1559	livG	SMU_1666	0.188401	7.84743	0.244729	0.377604	0.422964
gene46	purL	SMU_30	-0.145892	6.40679	0.342537	0.4786	0.320028
gene1823	SMU_1935c	SMU_1935c	0.0766362	5.09445	0.739683	0.828643	0.0816324
gene961	citG	SMU_1011	0.567066	2.03389	0.00394432	0.0137539	1.86158
gene1324	SMU_1405c	SMU_1405c	0.487734	8.06484	0.0378811	0.0892468	1.04941
gene785	SMU_820	SMU_820	0.377108	8.13784	0.00656164	0.0210223	1.67732
gene615	SMU_632	SMU_632	0.299202	4.59947	0.128333	0.231368	0.635697
gene35	SMU_t18	SMU_t18	0.80501	0.958592	0.306507	0.441756	0.354817
gene405	SMU_404c	SMU_404c	0.262024	1.16318	0.3746	0.509254	0.293065
gene1655	SMU_1758c	SMU_1758c	0.725128	4.0752	7.3868e-05	0.00046156	3.33577
gene1599	SMU_1710c	SMU_1710c	-0.176174	5.33881	0.411734	0.547889	0.261307
gene1025	SMU_1078c	SMU_1078c	0.255674	6.94537	0.0975656	0.186599	0.729091
gene180	SMU_176	SMU_176	0.283113	0.0320882	0.421336	0.557715	0.253587
gene135	adhA	SMU_127	-0.00703619	8.65473	0.969528	0.988371	0.00507989
gene479	pknB	SMU_484	0.458895	8.95573	0.0234739	0.0601648	1.22066
gene265	nifU	SMU_250	-0.0802681	6.17435	0.609271	0.728921	0.13732
gene1490	SMU_1593c	SMU_1593c	-0.139778	5.91812	0.383576	0.520165	0.283859
gene236	SMU_219	SMU_219	1.05654	4.39543	4.31067e-09	5.55966e-08	7.25495
gene929	licT	SMU_977	0.115496	5.46987	0.50028	0.630678	0.200192
gene1455	SMU_1554c	SMU_1554c	0.853655	1.29632	0.00667362	0.0213132	1.67135
gene881	SMU_926	SMU_926	0.218965	5.18163	0.18276	0.301157	0.521207
gene1814	SMU_1925c	SMU_1925c	0.240001	4.25021	0.296051	0.430697	0.365828
gene1005	satD	SMU_1058	0.552875	6.36997	0.00103138	0.00451117	2.34571
gene165	SMU_160	SMU_160	0.379223	5.23974	0.0399082	0.0925062	1.03383
gene611	SMU_628	SMU_628	0.662198	4.51303	0.000233315	0.00128259	2.89191
gene1511	SMU_1616c	SMU_1616c	0.324253	5.0913	0.0454601	0.101403	0.993948
gene1602	SMU_1713c	SMU_1713c	0.257136	6.44197	0.104881	0.19777	0.70384
gene71	SMU_55	SMU_55	0.318379	4.67238	0.18615	0.305243	0.515354
gene573	recN	SMU_585	0.279619	7.0331	0.0892325	0.1738	0.759949
gene1194	SMU_1260c	SMU_1260c	-0.166773	3.88031	0.473221	0.603371	0.219415
gene322	SMU_314	SMU_314	0.439392	1.19136	0.0664073	0.137319	0.862269
gene1697	SMU_1792c	SMU_1792c	0.788358	3.28825	0.000579327	0.00280869	2.5515
gene406	SMU_405c	SMU_405c	0.498897	2.04652	0.0311966	0.0763143	1.11739
gene941	SMU_991	SMU_991	0.258424	5.69754	0.160894	0.275505	0.559871
gene988	SMU_1040c	SMU_1040c	0.522932	5.01975	0.000665807	0.00315704	2.50072
gene198	SMU_t22	SMU_t22	-1.29906	-3.89223	0.635546	0.7514	0.124129
gene720	SMU_747c	SMU_747c	0.353682	7.15177	0.1583	0.272097	0.565276
gene1185	SMU_1251	SMU_1251	0.220794	1.93208	0.361009	0.494789	0.30558
gene1810	dnaI	SMU_1921	0.390909	7.57468	0.0207609	0.0542479	1.26562
gene980	xis	SMU_1031	-0.452448	-4.06508	1	1	0
gene928	potD	SMU_976	0.333397	5.84575	0.020822	0.0543371	1.2649
gene1311	SMU_1391c	SMU_1391c	0.35082	6.2616	0.0204355	0.0536765	1.27022
gene1953	SMU_2070	SMU_2070	0.697841	2.51052	0.00349725	0.0124982	1.90315
gene64	purD	SMU_48	-0.160958	5.94284	0.441737	0.573588	0.2414
gene287	SMU_275	SMU_275	-0.162683	5.09761	0.354013	0.488193	0.311409
gene1573	SMU_1680c	SMU_1680c	0.383801	6.05272	0.00940871	0.0284239	1.54632
gene129	adh	SMU_119	0.131968	5.0968	0.391386	0.528148	0.277244
gene506	SMU_513	SMU_513	0.579499	2.82768	0.0018491	0.00751592	2.12402
gene1443	glgB	SMU_1539	0.262578	6.71019	0.175832	0.294908	0.530313
gene1509	fpg	SMU_1614	0.306537	6.0451	0.0379965	0.0893492	1.04891
gene581	furR	SMU_593	0.542033	4.77909	0.0316616	0.0772159	1.11229
gene1696	SMU_1791c	SMU_1791c	0.302661	5.24753	0.133518	0.238194	0.623068
gene844	msmG	SMU_880	0.464414	4.85361	0.0797232	0.158033	0.801253
gene932	bglB2	SMU_982	0.836476	1.3427	0.000413455	0.00210876	2.67597
gene463	nadE	SMU_465	0.0616337	6.86625	0.753214	0.836812	0.0773719
gene1345	SMU_1427c	SMU_1427c	0.425972	6.53452	0.00599678	0.019492	1.71014
gene178	SMU_174c	SMU_174c	0.651612	3.54084	3.12105e-05	0.000215053	3.66745
gene1366	SMU_1453c	SMU_1453c	0.454117	5.47042	0.0031587	0.0115551	1.93723
gene1530	SMU_1636c	SMU_1636c	0.264096	6.26585	0.0868473	0.169812	0.770031
gene508	SMU_515	SMU_515	0.495803	3.83644	0.0142592	0.0397914	1.40021
gene1557	SMU_1664c	SMU_1664c	0.0618044	7.60879	0.703189	0.804788	0.0943187
gene1350	SMU_1432c	SMU_1432c	0.594232	6.32989	0.0107363	0.0316736	1.4993
gene176	SMU_172	SMU_172	0.901775	3.10147	6.15417e-05	0.000390606	3.40826
gene1351	SMU_1434c	SMU_1434c	0.642951	6.62299	0.00337525	0.0122179	1.913
gene1514	SMU_1619c	SMU_1619c	0.57924	5.02158	0.00012398	0.00075362	3.12285
gene1073	pepN	SMU_1132	0.327968	9.2917	0.0537004	0.116428	0.933943
gene867	SMU_909	SMU_909	0.302066	4.39606	0.162382	0.277109	0.557349
gene439	SMU_439	SMU_439	0.713076	2.40348	0.00504337	0.0168559	1.77325
gene879	tpx	SMU_924	-0.328144	6.82449	0.274648	0.408118	0.389214
gene1442	glgC	SMU_1583	0.206042	6.435	0.329834	0.466357	0.331281
gene352	SMU_349	SMU_349	0.166683	6.54824	0.603001	0.724754	0.139809
gene1322	SMU_1403c	SMU_1403c	0.078398	4.66837	0.761941	0.842785	0.0742833
gene2011	SMU_2133c	SMU_2133c	0.782048	2.65918	0.000196772	0.00110898	2.95508
gene54	SMU_38c	SMU_38c	0.40757	1.87074	0.0422359	0.0960133	1.01767
gene1255	SMU_1327c	SMU_1327c	0.354583	3.84653	0.0336222	0.0810166	1.09143
gene1587	SMU_1697c	SMU_1697c	0.365928	4.69516	0.0378798	0.0892468	1.04941
gene1828	SMU_1940c	SMU_1940c	0.313929	6.42214	0.216449	0.34318	0.464478
gene1488	ccpA	SMU_1591	0.367578	7.6911	0.0084504	0.025918	1.5864
gene882	SMU_927	SMU_927	-0.00842274	5.03732	0.959958	0.982419	0.0077032
gene353	SMU_350	SMU_350	0.132532	5.33227	0.664505	0.775063	0.110663
gene551	SMU_561c	SMU_561c	0.421161	4.51693	0.0325216	0.0790259	1.10223
gene1653	SMU_1755c	SMU_1755c	0.39196	2.71532	0.0291701	0.0725465	1.13938
gene1265	bacD	SMU_1339	0.669002	8.80435	0.0148882	0.0411471	1.38566
gene727	SMU_755	SMU_755	0.241789	7.79248	0.247964	0.381368	0.418655
gene1264	SMU_1338c	SMU_1338c	0.576554	6.03239	0.109141	0.203373	0.691706
gene679	SMU_698	SMU_698	0.490834	7.09874	0.000553759	0.00269773	2.569
gene779	mutT	SMU_814	0.242501	4.79673	0.152568	0.26349	0.579235
gene960	citC	SMU_1010	0.772366	2.35355	8.47793e-05	0.000524849	3.27997
gene1928	dexA	SMU_2042	0.246183	7.74821	0.25848	0.391613	0.407142
gene475	priA	SMU_480	0.286197	7.81882	0.173643	0.292605	0.533719
gene676	SMU_695	SMU_695	0.466157	6.36529	0.00181003	0.00737202	2.13241
gene193	SMU_189	SMU_189	1.17628	-1.79787	0.0214957	0.0556619	1.25444
gene456	SMU_458	SMU_458	0.337455	6.78574	0.13688	0.24286	0.614645
gene562	folD	SMU_572	0.188214	6.00369	0.193161	0.313925	0.503174
gene462	SMU_464	SMU_464	0.166092	7.49812	0.41237	0.548373	0.260924
gene1418	smc	SMU_1513	0.250132	8.40494	0.0962108	0.184183	0.734751
gene1097	SMU_1156c	SMU_1156c	0.157802	2.70009	0.385511	0.521491	0.282753
gene319	SMU_311	SMU_311	0.343307	2.28906	0.131134	0.234949	0.629026
gene808	SMU_843	SMU_843	0.352523	6.27582	0.0418582	0.09527	1.02104
gene1427	endA	SMU_1523	0.321995	6.01945	0.0824406	0.1623	0.789682
gene981	tnr5	SMU_1032	0.253801	2.97678	0.198731	0.320647	0.493973
gene1354	epsC	SMU_1437	0.43557	6.74483	0.0432023	0.0976664	1.01025
gene986	SMU_1038c	SMU_1038c	0.429283	5.43175	0.005515	0.0181607	1.74087
gene1825	cnhA	SMU_1937	0.0202473	6.10818	0.931952	0.961583	0.0170131
gene644	SMU_661	SMU_661	0.471829	1.73292	0.0783104	0.15631	0.806013
gene1770	SMU_1875	SMU_1875	0.41116	6.32839	0.00230719	0.00901372	2.0451
gene1972	SMU_2090c	SMU_2090c	0.23994	3.0656	0.161842	0.276658	0.558056
gene705	SMU_728	SMU_728	0.0646163	4.40262	0.678841	0.786767	0.104154
gene1309	pckA	SMU_1389	0.348298	6.91261	0.0510477	0.112004	0.950765
gene1597	trkA	SMU_1708	0.180883	7.20963	0.248117	0.381368	0.418655
gene1275	SMU_1349	SMU_1349	0.435932	5.36704	0.0369138	0.0874799	1.05809
gene1190	SMU_1256c	SMU_1256c	0.172755	4.23519	0.293784	0.428639	0.367908
gene1099	SMU_1158c	SMU_1158c	0.331565	4.92152	0.027826	0.0696343	1.15718
gene565	SMU_575c	SMU_575c	0.0999041	-0.285344	0.828213	0.892058	0.0496067
gene697	SMU_719c	SMU_719c	0.262652	5.20539	0.0806922	0.159482	0.797288
gene1732	aspG	SMU_1831	0.239998	5.34169	0.269018	0.402197	0.395562
gene1454	SMU_1553c	SMU_1553c	0.495667	0.395543	0.108613	0.203094	0.692303
gene121	mutR	SMU_110	0.193001	3.46186	0.305314	0.441374	0.355193
gene123	SMU_113	SMU_113	0.223218	0.619416	0.447384	0.578123	0.23798
gene362	SMU_357	SMU_357	0.35005	9.20569	0.0439342	0.0987661	1.00539
gene52	SMU_36	SMU_36	-0.0380845	4.67974	0.858538	0.910524	0.0407088
gene1512	era	SMU_1617	0.218533	5.43882	0.12373	0.22468	0.648436
gene1708	SMU_1805	SMU_1805	0.130677	1.08598	0.606702	0.727031	0.138447
gene1473	SMU_1574c	SMU_1574c	0.322636	5.77451	0.0178718	0.0478801	1.31984
gene90	fruA	SMU_78	0.119085	6.23589	0.463392	0.594608	0.225769
gene1107	SMU_1167c	SMU_1167c	0.412784	2.7924	0.142069	0.250082	0.601918
gene843	msmF	SMU_879	0.092224	4.72291	0.736202	0.826725	0.082639
gene166	SMU_161	SMU_161	0.0691765	4.9153	0.718515	0.815742	0.0884473
gene33	SMU_t16	SMU_t16	1.32814	1.12154	0.180233	0.29846	0.525114
gene987	SMU_1039c	SMU_1039c	0.441768	5.31904	0.00415012	0.0142678	1.84564
gene965	bcc	SMU_1016	0.248802	3.98628	0.165035	0.280685	0.551781
gene209	SMU_t33	SMU_t33	0.30833	0.950339	0.5007	0.630801	0.200107
gene1572	SMU_1679c	SMU_1679c	0.141264	5.7945	0.292481	0.427358	0.369208
gene2012	SMU_2134	SMU_2134	0.524464	2.02304	0.0422802	0.0960133	1.01767
gene571	SMU_583	SMU_583	0.325747	6.14227	0.0476923	0.105447	0.976965
gene51	purN	SMU_35	-0.106292	4.29701	0.546641	0.674228	0.171193
gene661	SMU_678	SMU_678	0.347212	4.04609	0.0684161	0.140606	0.851997
gene909	clp	SMU_956	0.619717	5.90736	4.74351e-05	0.000309868	3.50882
gene1195	SMU_1261c	SMU_1261c	-0.315083	3.24513	0.0959026	0.183789	0.735681
gene10	SMU_13	SMU_13	0.694871	6.26008	2.01751e-06	1.78036e-05	4.74949
gene1444	pulA	SMU_1541	0.221552	7.65589	0.300027	0.435523	0.360989
gene786	dnaG	SMU_821	0.403183	8.1218	0.00426196	0.014534	1.83761
gene1658	SMU_1762c	SMU_1762c	0.424978	2.78106	0.0226898	0.0583783	1.23375
gene1085	truB	SMU_1144	0.0966478	5.65113	0.488912	0.618285	0.208811
gene126	lacD2	SMU_116	0.036103	1.27213	0.899086	0.93583	0.0288028
gene1598	trkH	SMU_1709	0.256601	6.83655	0.106257	0.199642	0.699747
gene1659	SMU_1763c	SMU_1763c	0.56795	3.92186	0.000217776	0.00121375	2.91587
gene1231	SMU_1301c	SMU_1301c	0.390235	5.77448	0.00528734	0.0175258	1.75632
gene1543	end3	SMU_1650	-0.0461771	3.24992	0.819552	0.887923	0.0516248
gene1478	SMU_1579	SMU_1579	-0.179432	2.50959	0.333054	0.469662	0.328215
gene460	SMU_462	SMU_462	0.469356	2.89228	0.0437631	0.0984916	1.0066
gene47	SMU_31	SMU_31	0.105127	4.20118	0.515638	0.645591	0.190043
gene302	SMU_293	SMU_293	0.25801	2.49567	0.17795	0.296483	0.528
gene934	SMU_984	SMU_984	0.258779	4.21004	0.218774	0.346316	0.460528
gene1709	SMU_1806	SMU_1806	0.31373	2.67747	0.0809923	0.159918	0.796102
gene264	nifS	SMU_249	-0.250352	8.25604	0.103537	0.195785	0.70822
gene461	trxB	SMU_463	-0.281628	7.38	0.0618561	0.130448	0.884562
gene660	SMU_677	SMU_677	0.285936	2.66097	0.111236	0.20514	0.68795
gene949	SMU_999	SMU_999	0.652174	0.941685	0.0335447	0.0810166	1.09143
gene650	nrdG	SMU_667	-0.00695225	7.83464	0.979388	0.990294	0.00423592
gene1229	SMU_1299c	SMU_1299c	0.0528318	4.58401	0.734614	0.826501	0.0827567
gene1666	SMU_1771c	SMU_1771c	0.492892	2.28339	0.0127408	0.0364929	1.43779
gene840	msmR	SMU_876	0.632329	0.858244	0.024528	0.0626273	1.20324
gene159	SMU_154	SMU_154	-0.198389	7.45236	0.436845	0.569625	0.244411
gene1588	SMU_1699c	SMU_1699c	0.280427	5.15065	0.0763732	0.153051	0.815165
gene48	purF	SMU_32	-0.0373727	5.507	0.825202	0.891959	0.0496552
gene1217	SMU_1287	SMU_1287	-0.058761	2.70436	0.863258	0.913664	0.0392135
gene74	purB	SMU_59	-0.0629627	6.65282	0.731057	0.823946	0.0841015
gene72	SMU_56	SMU_56	0.116777	3.21258	0.582747	0.706317	0.151
gene864	SMU_902	SMU_902	0.255329	7.00659	0.0581097	0.12451	0.904797
gene394	SMU_391c	SMU_391c	-0.124292	5.71265	0.558176	0.683537	0.165238
gene76	SMU_61	SMU_61	0.377671	6.30594	0.00461922	0.0155826	1.80736
gene1050	SMU_1107c	SMU_1107c	0.476802	4.43882	0.0077865	0.0241394	1.61727
gene307	SMU_298	SMU_298	-0.00698592	5.5158	0.974223	0.990294	0.00423592
gene1560	livM	SMU_1667	0.0144409	7.78583	0.92595	0.956863	0.0191504
gene677	SMU_696	SMU_696	0.233231	6.62142	0.102623	0.194424	0.711251
gene1048	SMU_1105c	SMU_1105c	0.258145	4.37632	0.0894974	0.174148	0.759082
gene400	SMU_399	SMU_399	0.248336	5.1093	0.109963	0.203716	0.690975
gene1353	SMU_1436c	SMU_1436c	0.472733	5.56067	0.0413503	0.0945418	1.02438
gene728	SMU_756	SMU_756	0.0959951	6.26262	0.668201	0.778472	0.108757
gene1826	SMU_1938c	SMU_1938c	-0.0916316	5.419	0.73137	0.823946	0.0841015
gene926	potB	SMU_974	0.351317	5.83175	0.016167	0.0441956	1.35462
gene299	SMU_290	SMU_290	0.301085	4.35686	0.0769431	0.153886	0.8128
gene53	purH	SMU_37	-0.226221	5.74818	0.266891	0.400138	0.39779
gene1419	rnc	SMU_1514	0.136959	5.42606	0.385675	0.521491	0.282753
gene948	SMU_998	SMU_998	0.32856	5.4929	0.0404566	0.0932402	1.0304
gene1186	grk	SMU_1252	0.278654	4.50783	0.14399	0.252359	0.597982
gene1075	SMU_1134c	SMU_1134c	0.413921	6.44184	0.0382199	0.089521	1.04808
gene1660	SMU_1764c	SMU_1764c	0.671957	5.3514	6.03629e-06	4.858e-05	4.31354
gene423	SMU_421	SMU_421	0.0599237	9.13716	0.700756	0.803831	0.0948351
gene1506	SMU_1611c	SMU_1611c	0.0784412	6.02371	0.68109	0.788012	0.103467
gene267	SMU_252	SMU_252	0.272173	4.67899	0.169885	0.2883	0.540156
gene1136	SMU_t37	SMU_t37	0.594556	1.36606	0.0313464	0.07654	1.11611
gene1024	pgm	SMU_1077	-0.0689434	9.04766	0.729929	0.823946	0.0841015
gene916	SMU_963c	SMU_963c	0.38642	6.4309	0.0137355	0.0386514	1.41283
gene1891	if1	SMU_2004	0.710894	8.50163	0.00128063	0.00545897	2.26289
gene923	folK	SMU_971	0.244965	5.82413	0.0798385	0.158105	0.801053
gene1027	SMU_1080c	SMU_1080c	0.366948	6.31582	0.0109806	0.032112	1.49333
gene1539	SMU_1646c	SMU_1646c	-0.0878846	4.5213	0.668646	0.778539	0.108719
gene1925	treA	SMU_2037	0.184358	2.79009	0.403443	0.53984	0.267735
gene1604	SMU_1715c	SMU_1715c	-0.00354763	5.76669	0.989318	0.995752	0.00184901
gene516	SMU_524	SMU_524	0.188915	5.09298	0.271359	0.404698	0.392869
gene588	SMU_600c	SMU_600c	0.292933	3.31398	0.218943	0.346316	0.460528
gene12	ftsH	SMU_15	0.159258	9.47941	0.367561	0.502403	0.298948
gene645	SMU_662	SMU_662	0.337713	2.73036	0.0659649	0.136826	0.863831
gene1251	SMU_1323	SMU_1323	0.276056	4.7154	0.0792567	0.157645	0.80232
gene703	SMU_725c	SMU_725c	0.184154	4.35887	0.520833	0.65088	0.186499
gene325	SMU_320	SMU_320	0.170392	4.48006	0.401416	0.538074	0.269158
gene1471	murZ	SMU_1572	0.0889422	7.8385	0.61563	0.734231	0.134167
gene73	SMU_58	SMU_58	0.225264	5.83149	0.296468	0.430992	0.36553
gene1532	SMU_1638c	SMU_1638c	-0.142961	4.49807	0.34815	0.483088	0.315974
gene1938	SMU_2054c	SMU_2054c	0.427055	2.96582	0.0202169	0.0532229	1.2739
gene1347	murC2	SMU_1429	0.131897	6.17591	0.358879	0.492205	0.307854
gene572	SMU_584	SMU_584	0.406443	5.47646	0.0107673	0.0317187	1.49868
gene1575	SMU_1682c	SMU_1682c	0.24252	1.28195	0.314599	0.4518	0.345053
gene1076	pstB	SMU_1135	0.365775	6.25615	0.109326	0.203373	0.691706
gene1191	SMU_1257c	SMU_1257c	0.228273	5.87714	0.112568	0.207025	0.683976
gene115	SMU_105	SMU_105	0.969542	5.12405	4.11704e-10	6.32327e-09	8.19906
gene1662	SMU_1766c	SMU_1766c	0.0309511	4.92341	0.857197	0.910122	0.0409005
gene835	pfkB	SMU_871	0.252253	5.82861	0.0583846	0.124702	0.904125
gene1661	SMU_1765c	SMU_1765c	0.361108	3.54512	0.0489304	0.107593	0.968215
gene1098	SMU_1157c	SMU_1157c	0.264646	5.66779	0.0749172	0.150884	0.821356
gene1710	SMU_1807c	SMU_1807c	0.324979	3.77755	0.0417994	0.095244	1.02116
gene1030	SMU_1083c	SMU_1083c	0.440281	6.36902	0.00610942	0.019826	1.70276
gene1047	SMU_1104c	SMU_1104c	0.169999	3.70938	0.434834	0.568106	0.24557
gene169	SMU_164	SMU_164	0.191583	4.83053	0.23658	0.367283	0.434999
gene1187	SMU_1253c	SMU_1253c	0.318448	2.76627	0.122145	0.222604	0.652467
gene734	SMU_765	SMU_765	-0.351527	9.15092	0.0256316	0.064869	1.18796
gene1829	atmB	SMU_1941	0.450334	6.85353	0.17794	0.296483	0.528
gene1712	scnG	SMU_1809	0.340244	3.23914	0.0620523	0.130517	0.884331
gene1084	SMU_1143c	SMU_1143c	0.109296	6.31967	0.438138	0.570942	0.243408
gene1733	SMU_1832	SMU_1832	0.322994	3.76141	0.232968	0.362944	0.440161
gene1878	ipk	SMU_1996	0.569618	5.76221	0.00427884	0.0145584	1.83689
gene1657	SMU_1761c	SMU_1761c	0.613347	4.48927	0.000499049	0.00246705	2.60782
gene356	SMU_351	SMU_351	0.361867	6.67934	0.0179533	0.0480346	1.31845
gene50	purM	SMU_34	-0.0927369	5.04591	0.652111	0.764597	0.116567
gene1671	SMU_1775c	SMU_1775c	0.709086	3.89328	5.5295e-05	0.000355443	3.44923
gene318	SMU_310	SMU_310	0.246594	1.74594	0.276545	0.409727	0.387505
gene1344	SMU_1426c	SMU_1426c	-0.0138183	7.29322	0.917502	0.949596	0.0224612
gene1870	SMU_1988c	SMU_1988c	0.0731825	5.74507	0.740655	0.82927	0.081304
gene807	thiI	SMU_842	-0.0766279	7.35536	0.568747	0.691014	0.160513
gene1756	SMU_1856c	SMU_1856c	0.254215	4.53734	0.282455	0.417254	0.379599
gene1475	SMU_1576c	SMU_1576c	0.203488	5.9163	0.228592	0.358757	0.4452
gene1173	SMU_1236c	SMU_1236c	0.236599	1.80305	0.266853	0.400138	0.39779
gene789	SMU_824	SMU_824	0.0706585	7.24785	0.658206	0.769501	0.113791
gene1544	SMU_1651	SMU_1651	0.288913	5.21641	0.0959135	0.183789	0.735681
gene403	pfl	SMU_402	-0.0601108	11.6865	0.799269	0.869729	0.0606162
gene364	SMU_359	SMU_359	0.0795505	10.6411	0.646229	0.760139	0.119107
gene922	folA	SMU_970	0.225004	5.22014	0.208714	0.332488	0.478224
gene1937	SMU_2053c	SMU_2053c	-2.21109	-2.35831	0.00236556	0.00917052	2.03761
gene11	hprT	SMU_14	0.0548105	6.6974	0.759484	0.841704	0.0748404
gene124	SMU_114	SMU_114	0.135752	1.3971	0.54398	0.672703	0.172177
gene389	SMU_386	SMU_386	0.136664	4.38595	0.40877	0.544666	0.26387
gene1367	SMU_1454c	SMU_1454c	0.360419	5.18035	0.0286673	0.0714728	1.14586
gene1736	acpS	SMU_1835	0.173507	5.85701	0.260349	0.393261	0.405319
gene810	SMU_845	SMU_845	0.145333	4.34045	0.418312	0.555174	0.255571
gene1832	SMU_1945	SMU_1945	0.549234	4.86583	0.000535344	0.00262071	2.58158
gene1331	SMU_1412c	SMU_1412c	0.318241	7.31709	0.270486	0.403722	0.393917
gene474	rpoZ	SMU_479	0.171896	6.85017	0.336564	0.471772	0.326268
gene1026	SMU_1079c	SMU_1079c	0.160088	6.99425	0.323125	0.460282	0.336976
gene834	SMU_870	SMU_870	0.415127	5.6835	0.00675402	0.0215358	1.66684
gene326	SMU_321	SMU_321	-0.061638	5.17379	0.77885	0.855842	0.0676065
gene1110	ccdA	SMU_1170	0.262269	4.72521	0.252269	0.385688	0.413764
gene1929	SMU_2043c	SMU_2043c	-0.297752	4.57296	0.212803	0.337666	0.471513
gene1230	SMU_1300c	SMU_1300c	0.191782	4.28838	0.28739	0.421756	0.374938
gene122	SMU_112c	SMU_112c	0.513827	3.53851	0.00663144	0.0212122	1.67342
gene388	SMU_385	SMU_385	-0.0703217	4.36304	0.676338	0.785224	0.105007
gene1892	adk	SMU_2005	0.07289	7.32071	0.625555	0.743613	0.128653
gene1926	pttB	SMU_2038	0.383849	2.37747	0.0795963	0.157937	0.801517
gene1714	scnF	SMU_1811	0.326057	3.15715	0.0735425	0.148562	0.828093
gene424	SMU_422	SMU_422	-0.0981806	5.82351	0.579492	0.70301	0.153038
gene1656	SMU_1760c	SMU_1760c	0.469901	4.58792	0.00238788	0.00920386	2.03603
gene1031	hemK	SMU_1084	0.297087	6.65146	0.0620801	0.130517	0.884331
gene1946	SMU_2061	SMU_2061	0.428734	5.96872	0.0619175	0.130448	0.884562
gene924	murB	SMU_972	0.220024	6.14302	0.109289	0.203373	0.691706
gene280	SMU_267c	SMU_267c	0.232055	7.32383	0.130267	0.234016	0.630754
gene1735	alr	SMU_1834	0.101131	7.26635	0.509104	0.6394	0.194228
gene597	spaP	SMU_610	-0.115602	10.8435	0.690438	0.795625	0.0992918
gene751	SMU_782	SMU_782	0.0693549	5.88251	0.660517	0.771754	0.112521
gene943	SMU_993	SMU_993	0.146305	5.89544	0.398913	0.536505	0.270426
gene1233	SMU_1303c	SMU_1303c	0.288491	7.64995	0.0404279	0.0932402	1.0304
gene473	kguA	SMU_478	0.119455	7.62808	0.530361	0.659102	0.181047
gene1486	SMU_1589c	SMU_1589c	0.19755	6.90821	0.233063	0.362944	0.440161
gene743	SMU_774	SMU_774	0.0716576	5.03992	0.642205	0.756952	0.120932
gene972	pycB	SMU_1023	-0.0968311	5.67147	0.501949	0.631201	0.199832
gene939	asd	SMU_989	0.369439	7.45159	0.0565041	0.12172	0.914639
gene576	SMU_588	SMU_588	0.127647	6.26995	0.420559	0.55742	0.253817
gene514	SMU_522	SMU_522	0.110093	6.851	0.424804	0.560095	0.251738
gene1397	lacX	SMU_1489	0.33397	0.767647	0.186801	0.306061	0.514192
gene182	SMU_178	SMU_178	0.242266	4.68791	0.205856	0.3295	0.482144
gene1459	SMU_1558c	SMU_1558c	0.690227	3.80109	0.00556942	0.0182801	1.73802
gene1472	metK	SMU_1573	-0.385507	6.64014	0.0127507	0.0364929	1.43779
gene1313	SMU_1393c	SMU_1393c	-0.123759	5.58306	0.445962	0.577026	0.238805
gene1114	pcrA	SMU_1174	0.116382	7.47265	0.43368	0.567486	0.246045
gene795	rgpF	SMU_830	0.187121	7.69989	0.230624	0.360494	0.443102
gene927	potC	SMU_975	0.0193089	5.20057	0.908151	0.943314	0.0253435
gene1049	SMU_1106c	SMU_1106c	0.194907	4.26615	0.285121	0.419652	0.377111
gene1570	murE	SMU_1677	0.161663	5.00789	0.357744	0.491318	0.308637
gene788	SMU_823	SMU_823	0.183919	6.14729	0.178817	0.297093	0.527107
gene1176	pepV	SMU_1239	-0.0273849	7.58009	0.862844	0.913664	0.0392135
gene1644	SMU_t49	SMU_t49	-0.604983	5.33296	0.0987398	0.188308	0.725132
gene969	cilB	SMU_1020	-0.0572944	4.67505	0.698312	0.801486	0.0961043
gene1100	SMU_1159c	SMU_1159c	0.245123	2.12907	0.197405	0.31902	0.496183
gene1633	SMU_1746c	SMU_1746c	-0.0857309	7.66577	0.564704	0.687763	0.162561
gene1931	SMU_2046c	SMU_2046c	0.164284	6.44579	0.271542	0.404698	0.392869
gene171	SMU_166	SMU_166	0.192139	3.98535	0.563918	0.687222	0.162903
gene1023	SMU_1076	SMU_1076	0.385476	5.73566	0.0198233	0.0522732	1.28172
gene1046	ascB	SMU_1102	0.153978	5.73863	0.294587	0.429189	0.367352
gene1380	SMU_1470c	SMU_1470c	0.00794029	3.06678	0.987782	0.994703	0.00230638
gene944	rnh	SMU_994	0.0226038	5.61079	0.885414	0.928811	0.0320725
gene384	SMU_381c	SMU_381c	0.0801472	6.41815	0.718842	0.815742	0.0884473
gene317	SMU_309	SMU_309	0.311907	3.68034	0.0630758	0.131922	0.879684
gene704	SMU_727	SMU_727	0.46385	3.08681	0.00688757	0.0218577	1.6604
gene1374	SMU_1462c	SMU_1462c	0.0511476	5.84184	0.714384	0.813436	0.0896768
gene520	SMU_528c	SMU_528c	0.286914	2.45522	0.318876	0.455814	0.341212
gene787	rpoD	SMU_822	0.106786	7.61198	0.42752	0.561836	0.25039
gene1923	SMU_2035	SMU_2035	0.0281095	6.05448	0.839111	0.898086	0.0466822
gene1561	livH	SMU_1668	-0.124566	7.60513	0.463053	0.594551	0.225811
gene1607	murI	SMU_1718	0.0517369	7.23759	0.759426	0.841704	0.0748404
gene1177	SMU_1240c	SMU_1240c	0.257312	5.77039	0.103846	0.196186	0.707333
gene1074	phoU	SMU_1133	0.361591	6.33491	0.0979353	0.18695	0.728274
gene726	SMU_754	SMU_754	0.216709	8.72473	0.286306	0.421073	0.375643
gene1440	glgA	SMU_1536	-0.0709629	6.60374	0.748901	0.834898	0.0783668
gene1973	SMU_2091c	SMU_2091c	0.116078	7.17651	0.397812	0.535488	0.27125
gene1004	satE	SMU_1057	-0.0495219	5.45098	0.764485	0.844207	0.0735511
gene49	SMU_33	SMU_33	-0.0408129	3.13203	0.826007	0.891959	0.0496552
gene1439	phsG	SMU_1535	-0.201723	7.85977	0.390227	0.527292	0.277949
gene1197	hisI	SMU_1263	-0.247318	4.43806	0.177136	0.296165	0.528466
gene921	folP	SMU_969	0.0451885	6.29716	0.760947	0.842148	0.0746115
gene2000	SMU_2120c	SMU_2120c	0.0990799	4.88867	0.605304	0.726221	0.138931
gene550	SMU_560c	SMU_560c	0.440477	5.81923	0.0142165	0.0397271	1.40091
gene1499	lguL	SMU_1603	0.199908	6.17361	0.322479	0.460161	0.33709
gene798	SMU_833	SMU_833	0.273831	7.06087	0.0443763	0.0993354	1.0029
gene185	SMU_181	SMU_181	0.0747787	5.55433	0.67427	0.783727	0.105835
gene1664	SMU_1768c	SMU_1768c	-0.0160934	5.25391	0.929521	0.96006	0.0177017
gene286	SMU_274	SMU_274	-0.207894	5.15765	0.353093	0.487692	0.311855
gene1952	SMU_2069	SMU_2069	0.548101	2.23202	0.0443005	0.0993354	1.0029
gene947	SMU_997	SMU_997	0.270287	5.0231	0.145382	0.254135	0.594936
gene1333	SMU_1415c	SMU_1415c	0.287991	5.59612	0.0536168	0.116381	0.934117
gene750	SMU_781	SMU_781	0.0724953	7.20476	0.634687	0.75117	0.124262
gene1485	SMU_1588c	SMU_1588c	0.110931	7.56092	0.546332	0.674228	0.171193
gene971	citG2	SMU_1022	0.0684773	4.15856	0.657205	0.769224	0.113947
gene2015	SMU_2137c	SMU_2137c	-0.223862	4.74605	0.176715	0.296046	0.528641
gene274	SMU_260	SMU_260	-0.196938	4.31276	0.252969	0.385876	0.413552
gene1491	cah	SMU_1595	0.125162	4.90069	0.418863	0.555539	0.255285
gene1349	SMU_1431c	SMU_1431c	0.304543	5.99224	0.0487481	0.10731	0.96936
gene304	SMU_295	SMU_295	0.00920433	2.80994	0.968221	0.988362	0.00508397
gene436	SMU_436c	SMU_436c	-0.256119	4.12868	0.193045	0.313925	0.503174
gene301	SMU_292	SMU_292	0.250726	3.39087	0.126039	0.228001	0.642063
gene794	rgpE	SMU_829	0.204277	7.62049	0.159186	0.273279	0.563394
gene349	SMU_345c	SMU_345c	0.486913	1.16179	0.076294	0.153044	0.815182
gene253	SMU_237c	SMU_237c	0.26363	4.12198	0.333338	0.469662	0.328215
gene451	SMU_453	SMU_453	0.0979031	7.03783	0.596367	0.718985	0.14328
gene1854	SMU_1971c	SMU_1971c	0.227575	4.23928	0.366485	0.50161	0.299633
gene1940	SMU_2056	SMU_2056	0.0589918	5.62801	0.692751	0.797142	0.0984644
gene780	SMU_815	SMU_815	0.0178942	6.54881	0.898842	0.93583	0.0288028
gene1605	SMU_1716c	SMU_1716c	-0.0968255	6.23416	0.537717	0.666596	0.176137
gene1777	SMU_1883	SMU_1883	0.196452	4.76118	0.236256	0.367064	0.435258
gene285	SMU_273	SMU_273	-0.0868754	5.13748	0.657645	0.769292	0.113909
gene1811	dnaB	SMU_1922	0.307029	7.71582	0.0348833	0.0834544	1.07855
gene13	SMU_16	SMU_16	0.28214	5.79453	0.164428	0.279889	0.553014
gene387	SMU_384	SMU_384	-0.16152	3.33804	0.414442	0.550401	0.259321
gene1663	SMU_1767c	SMU_1767c	0.0685862	4.67183	0.728475	0.823423	0.0843771
gene1055	srtA	SMU_1113	0.0680305	5.93609	0.636867	0.751834	0.123878
gene1740	manA	SMU_1839	0.138482	7.08237	0.337356	0.472345	0.325741
gene970	cilA	SMU_1021	-0.070275	5.69584	0.62206	0.740144	0.130684
gene1083	SMU_1142c	SMU_1142c	-0.228621	5.99852	0.129854	0.233481	0.631748
gene649	argD	SMU_666	0.583668	5.03134	0.154336	0.266316	0.574603
gene1576	SMU_1683c	SMU_1683c	-0.0340208	4.39674	0.836597	0.896291	0.0475511
gene1162	cpsY	SMU_1225	0.238663	5.08434	0.232793	0.362944	0.440161
gene1707	SMU_1804c	SMU_1804c	1.49147	1.30331	0.000489353	0.00243106	2.6142
gene321	SMU_313	SMU_313	0.195083	2.17049	0.333187	0.469662	0.328215
gene1223	SMU_1293c	SMU_1293c	-0.087983	6.86047	0.530744	0.659171	0.181002
gene1885	SMU_1999c	SMU_1999c	0.460278	6.1693	0.000850187	0.00388767	2.41031
gene1028	SMU_1081c	SMU_1081c	0.182004	7.02871	0.307758	0.442608	0.353981
gene574	SMU_586	SMU_586	0.183998	6.52827	0.235843	0.366781	0.435593
gene767	SMU_800	SMU_800	0.188724	3.31617	0.323113	0.460282	0.336976
gene348	SMU_344	SMU_344	0.410323	4.47837	0.0720505	0.146135	0.835247
gene1734	recG	SMU_1833	0.152719	5.5432	0.345736	0.481398	0.317496
gene363	SMU_358	SMU_358	-0.135784	9.39051	0.445034	0.576196	0.23943
gene711	SMU_737	SMU_737	0.539353	5.36041	0.0381667	0.0895005	1.04817
gene1674	SMU_1779c	SMU_1779c	0.340303	5.28365	0.0887186	0.172967	0.762037
gene1515	phoH	SMU_1620	-0.0438327	5.9817	0.77197	0.849674	0.0707478
gene945	SMU_995	SMU_995	0.0213631	4.47604	0.895763	0.93479	0.0292861
gene1079	pstS	SMU_1138	0.0354286	6.35202	0.844959	0.900932	0.0453082
gene390	SMU_387	SMU_387	-0.14902	5.27234	0.300365	0.435523	0.360989
gene541	ftsQ	SMU_550	-0.00524233	6.91041	0.979159	0.990294	0.00423592
gene303	SMU_294	SMU_294	0.493988	3.16087	0.00775882	0.0240907	1.61815
gene397	SMU_394c	SMU_394c	0.0124924	3.92749	0.948856	0.974527	0.011206
gene1077	pstC	SMU_1136	0.196226	6.37576	0.410101	0.546078	0.262746
gene170	SMU_165	SMU_165	-0.156643	5.48923	0.295911	0.430697	0.365828
gene1622	accD	SMU_1735	-0.00495465	8.77102	0.972949	0.989673	0.00450836
gene1113	cysD	SMU_1173	0.0424638	7.10213	0.804775	0.874774	0.0581042
gene1603	SMU_1714c	SMU_1714c	-0.164597	6.23928	0.369944	0.504629	0.297028
gene1060	SMU_1118c	SMU_1118c	-0.00141652	7.02344	0.993789	0.999252	0.000324815
gene575	SMU_587	SMU_587	0.243457	6.70024	0.129177	0.232473	0.633627
gene863	papS	SMU_901	0.140102	6.42873	0.291519	0.426572	0.370007
gene1513	dagK	SMU_1618	0.0346042	4.24468	0.834066	0.895486	0.0479414
gene1579	dltD	SMU_1688	0.0817722	7.87681	0.561882	0.686008	0.163671
gene1112	SMU_1172c	SMU_1172c	-0.0686079	6.57537	0.628704	0.745405	0.127608
gene2005	SMU_2126c	SMU_2126c	-0.050834	3.05799	0.783573	0.858219	0.0664016
gene1036	SMU_1089	SMU_1089	-0.004822	6.56109	0.986978	0.994391	0.00244265
gene415	SMU_414	SMU_414	0.136256	6.14346	0.353164	0.487692	0.311855
gene1211	SMU_1279c	SMU_1279c	-0.133514	7.05267	0.318894	0.455814	0.341212
gene284	ptxA	SMU_272	-0.0311391	4.89587	0.868776	0.917573	0.0373591
gene925	potA	SMU_973	-0.00399995	6.65958	0.977948	0.990294	0.00423592
gene454	mraY	SMU_456	0.0592529	6.86376	0.723171	0.81973	0.0863291
gene968	cilG	SMU_1019	-0.00915661	3.13179	0.96714	0.98776	0.00534875
gene966	oadB	SMU_1017	-0.129509	4.97248	0.421246	0.557715	0.253587
gene714	SMU_741	SMU_741	0.365365	5.15174	0.172443	0.291314	0.535638
gene1368	mutX	SMU_1455	0.198592	3.97083	0.221283	0.349468	0.456593
gene1158	pyrE	SMU_1221	0.229552	5.62669	0.114197	0.20964	0.678526
gene799	SMU_834	SMU_834	0.141027	6.68619	0.316785	0.454615	0.342356
gene1066	pdp	SMU_1124	0.0718424	6.33487	0.643387	0.757901	0.120388
gene1577	SMU_1685c	SMU_1685c	0.160543	3.57475	0.369704	0.504629	0.297028
gene1102	SMU_1161c	SMU_1161c	0.220948	3.81921	0.192966	0.313925	0.503174
gene683	SMU_702c	SMU_702c	0.368003	4.68105	0.0703486	0.143843	0.842112
gene1592	SMU_1703c	SMU_1703c	-0.511794	6.40648	0.0398915	0.0925062	1.03383
gene402	SMU_401c	SMU_401c	0.135927	2.82698	0.496491	0.626295	0.203221
gene896	mvaA	SMU_942	-0.000454178	7.2053	0.997886	1	0
gene1020	fthS	SMU_1073	-0.492302	7.09075	0.141165	0.249144	0.603549
gene589	SMU_602	SMU_602	-0.0866256	3.70461	0.637115	0.751834	0.123878
gene1081	SMU_1140c	SMU_1140c	-0.0390147	5.75471	0.817769	0.886997	0.0520776
gene1477	birA	SMU_1578	-0.0404827	4.83233	0.818224	0.886997	0.0520776
gene316	SMU_308	SMU_308	0.435868	2.83365	0.014564	0.0404175	1.39343
gene940	dapA	SMU_990	0.340684	7.62015	0.101822	0.193452	0.713426
gene1134	SMU_1196c	SMU_1196c	0.27907	5.5003	0.151089	0.26195	0.581782
gene1535	SMU_1642c	SMU_1642c	0.30554	4.04893	0.102359	0.194106	0.711962
gene1890	SMU_2003a	SMU_2003a	0.292356	8.12753	0.22342	0.352014	0.45344
gene620	SMU_637c	SMU_637c	0.230298	1.01734	0.475031	0.604913	0.218307
gene1062	SMU_1120	SMU_1120	0.182783	7.56462	0.179539	0.298046	0.525716
gene515	SMU_523	SMU_523	-0.128001	5.14503	0.439499	0.572344	0.242343
gene452	ftsL	SMU_454	0.0550846	4.56802	0.762432	0.842864	0.0742426
gene570	SMU_582	SMU_582	-0.0565745	6.03815	0.683194	0.789983	0.102382
gene1665	syv	SMU_1770	-0.16901	8.05223	0.32912	0.46583	0.331772
gene859	SMU_897	SMU_897	0.410175	7.00495	0.0205094	0.0537619	1.26953
gene1466	malR	SMU_1566	-0.190616	6.36092	0.257239	0.390616	0.40825
gene1377	SMU_1465c	SMU_1465c	-0.200537	5.64505	0.176946	0.296165	0.528466
gene1178	uvrC	SMU_1241	0.127264	6.10888	0.350083	0.484768	0.314466
gene1621	accA	SMU_1734	-0.334648	8.43235	0.0307449	0.0755295	1.12188
gene2002	SMU_2123	SMU_2123	0.859832	1.62311	0.00057615	0.00280003	2.55284
gene391	SMU_388	SMU_388	0.048727	5.47684	0.750042	0.835595	0.0780042
gene1571	SMU_1678	SMU_1678	0.233865	4.45901	0.211772	0.336561	0.472936
gene1619	SMU_1732c	SMU_1732c	0.0400713	6.35751	0.785435	0.858856	0.0660797
gene1698	SMU_1794c	SMU_1794c	-0.0371872	2.84526	0.889997	0.931281	0.0309192
gene1221	SMU_1291c	SMU_1291c	0.374246	2.28399	0.0834664	0.164112	0.78486
gene2029	SMU_2155	SMU_2155	0.328578	4.03707	0.0995154	0.189607	0.722146
gene1352	SMU_1435c	SMU_1435c	0.270553	3.4359	0.26035	0.393261	0.405319
gene1881	SMU_r13	SMU_r13	0.247714	0.854914	0.695572	0.799252	0.0973161
gene1101	SMU_1160c	SMU_1160c	0.137434	4.41051	0.383919	0.520165	0.283859
gene1328	SMU_1409c	SMU_1409c	0.523844	2.9776	0.0461774	0.102662	0.988592
gene804	fol	SMU_839	0.063177	3.61521	0.735306	0.826501	0.0827567
gene1767	SMU_1872c	SMU_1872c	0.100322	4.69474	0.67695	0.78548	0.104865
gene1502	smpB	SMU_1606	-0.0267192	4.7898	0.89495	0.934426	0.0294549
gene797	SMU_832	SMU_832	0.267177	6.48993	0.0673189	0.138919	0.857239
gene2004	SMU_2125	SMU_2125	0.0673276	1.96473	0.785276	0.858856	0.0660797
gene749	aroC	SMU_780	-0.0497388	7.25867	0.749001	0.834898	0.0783668
gene1007	ffh	SMU_1060	0.0290283	7.71639	0.85243	0.905981	0.0428808
gene1504	SMU_1609c	SMU_1609c	-0.0633459	4.90729	0.708663	0.808752	0.0921847
gene1780	SMU_1888	SMU_1888	-0.0568211	-0.0167952	0.936656	0.964953	0.015494
gene1078	pstC1	SMU_1137	0.115216	6.36056	0.575192	0.698423	0.155882
gene38	gbpB	SMU_22	0.0918357	10.4925	0.62703	0.74405	0.128398
gene371	gltB	SMU_366	-0.172209	9.00275	0.343496	0.479275	0.319415
gene1065	deoC	SMU_1123	-0.00824846	6.7374	0.951144	0.974886	0.0110461
gene320	SMU_312	SMU_312	0.0315931	3.33595	0.858745	0.910524	0.0407088
gene817	SMU_852	SMU_852	0.163332	5.23028	0.267711	0.40077	0.397105
gene942	SMU_992	SMU_992	0.11294	5.57208	0.64642	0.760139	0.119107
gene1930	relA	SMU_2044	-0.205865	7.05374	0.263608	0.39699	0.40122
gene395	SMU_392c	SMU_392c	-0.152633	4.74281	0.335996	0.471425	0.326588
gene414	SMU_413	SMU_413	-0.00454631	5.4061	0.981363	0.990294	0.00423592
gene1080	SMU_1139c	SMU_1139c	-0.116138	5.55522	0.486661	0.616213	0.210269
gene1164	deoD	SMU_1227	-0.155985	6.00192	0.246098	0.379424	0.420875
gene768	SMU_801	SMU_801	-0.0620013	6.4801	0.680212	0.787449	0.103777
gene648	argB	SMU_665	0.586747	4.78144	0.148232	0.258667	0.587259
gene1266	bacA2	SMU_1340	0.414449	8.85525	0.0479904	0.10599	0.974736
gene1833	SMU_1946	SMU_1946	0.260098	4.64524	0.178008	0.296483	0.528
gene1533	metS	SMU_1639	-0.0965325	7.85063	0.512677	0.642283	0.192274
gene392	SMU_389	SMU_389	0.274601	3.6802	0.160882	0.275505	0.559871
gene308	SMU_299c	SMU_299c	-0.0784467	4.49786	0.715493	0.814238	0.0892488
gene1779	sys	SMU_1886	-0.150212	7.27476	0.286981	0.421463	0.37524
gene1441	glgD	SMU_1537	-0.248769	5.83654	0.297927	0.4328	0.363713
gene1699	SMU_1795c	SMU_1795c	0.231514	4.84168	0.12272	0.223092	0.651515
gene1517	pmsR	SMU_1622	0.230488	4.43951	0.252182	0.385688	0.413764
gene260	mecA	SMU_245	0.278546	6.91202	0.0443534	0.0993354	1.0029
gene1961	SMU_2078c	SMU_2078c	-0.170582	7.27525	0.266875	0.400138	0.39779
gene852	pbpX	SMU_889	-0.0271849	7.3677	0.844302	0.900708	0.0454161
gene1188	SMU_1254	SMU_1254	0.0339713	2.98353	0.89292	0.933275	0.0299904
gene990	SMU_1042	SMU_1042	-0.0308803	5.79914	0.897314	0.935705	0.0288612
gene1449	SMU_1547c	SMU_1547c	0.0699492	3.82116	0.821342	0.888783	0.0512042
gene1691	uppS	SMU_1786	0.00597976	5.54231	0.97768	0.990294	0.00423592
gene1450	SMU_1548c	SMU_1548c	0.00439861	4.60865	0.989926	0.995865	0.0017995
gene1168	SMU_1231c	SMU_1231c	0.237231	4.27702	0.242707	0.375356	0.425556
gene1991	SMU_2111c	SMU_2111c	-0.447211	1.60391	0.0678484	0.139725	0.854727
gene1731	SMU_1830c	SMU_1830c	0.0108524	5.81874	0.939693	0.967586	0.0143105
gene1139	SMU_t39	SMU_t39	0.141074	2.61541	0.655647	0.768164	0.114546
gene263	SMU_248	SMU_248	-0.474935	8.32046	0.000801182	0.0036972	2.43213
gene1608	SMU_1719c	SMU_1719c	0.0960798	5.73509	0.585294	0.708125	0.14989
gene1747	efp	SMU_1847	0.203625	7.09386	0.32923	0.46583	0.331772
gene1738	aroH	SMU_1837	-0.110346	7.76186	0.44711	0.578123	0.23798
gene1302	leuD	SMU_1381	0.331177	6.39255	0.161589	0.27646	0.558368
gene1457	ampM	SMU_1556	0.133227	6.33758	0.442757	0.573987	0.241098
gene820	SMU_855	SMU_855	0.0461206	5.19006	0.767615	0.845342	0.0729673
gene1701	SMU_1798c	SMU_1798c	0.0430226	6.40328	0.752969	0.836812	0.0773719
gene1037	SMU_1090	SMU_1090	-0.182687	7.79805	0.472642	0.603371	0.219415
gene1762	mutY	SMU_1865	0.11957	4.807	0.479138	0.608986	0.215392
gene1596	SMU_1707c	SMU_1707c	-0.0569174	5.07125	0.726412	0.821552	0.0853652
gene1481	SMU_1584c	SMU_1584c	0.101583	1.9776	0.625714	0.743613	0.128653
gene1593	SMU_1704	SMU_1704	0.678802	2.20189	0.0100298	0.0299405	1.52374
gene177	SMU_173	SMU_173	0.267203	5.1503	0.229821	0.360404	0.44321
gene1006	satC	SMU_1059	-0.00548787	5.57865	0.97507	0.990294	0.00423592
gene911	SMU_958	SMU_958	0.0772681	6.40876	0.846213	0.901791	0.0448941
gene1505	rl33	SMU_1610	0.287531	3.30179	0.182403	0.300815	0.521701
gene836	SMU_872	SMU_872	-0.073902	6.99193	0.627191	0.74405	0.128398
gene1429	murA	SMU_1525	-0.198952	7.03838	0.155641	0.267879	0.572061
gene398	pepX	SMU_395	0.311871	5.59003	0.0261183	0.0659347	1.18089
gene1379	apt	SMU_1467	-0.247119	5.87733	0.163567	0.278659	0.554926
gene1154	SMU_1217c	SMU_1217c	-0.164012	4.94105	0.313606	0.450697	0.346115
gene312	SMU_303	SMU_303	0.143209	5.85802	0.345531	0.481398	0.317496
gene806	SMU_841	SMU_841	-0.212921	7.01107	0.118042	0.21591	0.665727
gene1578	ppaC	SMU_1687	-0.126829	7.71255	0.393377	0.530123	0.275623
gene681	SMU_700c	SMU_700c	0.214083	5.20748	0.180195	0.29846	0.525114
gene1156	SMU_1219c	SMU_1219c	0.320297	3.72305	0.0662921	0.137222	0.862576
gene832	trmD	SMU_868	0.0575301	4.91063	0.701312	0.804011	0.0947378
gene167	SMU_162c	SMU_162c	0.277126	4.8127	0.0913689	0.177104	0.751771
gene712	SMU_738	SMU_738	-0.380718	1.5632	0.133479	0.238194	0.623068
gene181	SMU_177	SMU_177	0.292852	4.89877	0.104875	0.19777	0.70384
gene1155	nylA	SMU_1218	-0.084458	5.30062	0.670678	0.780454	0.107653
gene1388	SMU_1479	SMU_1479	-0.0242157	5.98676	0.961665	0.983666	0.0071525
gene1369	SMU_1456c	SMU_1456c	0.292651	1.37398	0.21218	0.336942	0.472445
gene1713	scnE	SMU_1810	-0.220677	2.51369	0.225028	0.353992	0.451007
gene568	SMU_580	SMU_580	0.0759695	6.66508	0.568472	0.691014	0.160513
gene435	SMU_435	SMU_435	-0.0532727	4.24677	0.756874	0.839951	0.0757462
gene1163	SMU_1226c	SMU_1226c	-0.305526	5.75032	0.0465899	0.103464	0.985209
gene1029	glyA	SMU_1082	-0.10801	7.11932	0.450452	0.580968	0.235848
gene855	hsdS	SMU_892	0.0962673	6.4795	0.529023	0.658858	0.181208
gene791	rgpB	SMU_826	0.0408016	6.81443	0.764389	0.844207	0.0735511
gene1728	yfbQ	SMU_1826	-0.111268	6.55918	0.545573	0.673844	0.17144
gene659	gapN	SMU_676	-0.386316	9.01977	0.00955961	0.0288365	1.54006
gene816	SMU_851	SMU_851	-0.0489056	4.13364	0.789371	0.862223	0.0643806
gene1911	SMU_2166	SMU_2166	0.179855	8.2303	0.204629	0.328583	0.483355
gene1458	SMU_1557c	SMU_1557c	0.184979	5.38418	0.253159	0.385876	0.413552
gene1582	dltA	SMU_1691	0.0552931	8.03859	0.683805	0.789983	0.102382
gene569	SMU_581	SMU_581	0.0761721	3.47285	0.704778	0.805269	0.094059
gene1307	SMU_1387	SMU_1387	0.110341	4.48769	0.48978	0.618993	0.208314
gene1376	SMU_1464c	SMU_1464c	-0.0593112	4.48901	0.692943	0.797142	0.0984644
gene1061	SMU_1119c	SMU_1119c	-0.25469	6.69612	0.0937975	0.180249	0.744127
gene793	rgpD	SMU_828	0.173869	7.49946	0.230253	0.360494	0.443102
gene1503	vacB	SMU_1607	-0.016811	6.73471	0.913618	0.947117	0.0235965
gene416	SMU_415	SMU_415	0.0446249	6.15109	0.741809	0.829639	0.0811111
gene372	SMU_367	SMU_367	-0.174066	7.76924	0.286505	0.421073	0.375643
gene1054	SMU_1112c	SMU_1112c	0.0694627	4.03966	0.704811	0.805269	0.094059
gene1496	ptcB	SMU_1600	1.48205	-1.44008	0.0154184	0.0424375	1.37225
gene1531	SMU_1637c	SMU_1637c	-0.321404	4.35386	0.0454502	0.101403	0.993948
gene1500	SMU_1604c	SMU_1604c	0.311026	2.28747	0.149593	0.260364	0.58442
gene351	SMU_348	SMU_348	0.0217182	5.31011	0.943853	0.970379	0.0130586
gene1032	rf1	SMU_1085	-0.034032	7.00045	0.827107	0.891959	0.0496552
gene1438	atpH	SMU_1534	-0.314804	5.45641	0.255478	0.388527	0.410579
gene733	ahpC	SMU_764	-0.296185	7.50123	0.079371	0.157645	0.80232
gene513	SMU_521	SMU_521	0.0853384	5.21607	0.552207	0.679379	0.167888
gene920	SMU_968	SMU_968	0.0470148	5.64891	0.738559	0.827845	0.082051
gene1611	SMU_1723c	SMU_1723c	0.171702	6.70329	0.206508	0.329757	0.481806
gene1986	SMU_2105	SMU_2105	-0.517282	7.01526	0.00268165	0.0101013	1.99562
gene1420	covX	SMU_1515	-0.0929114	6.6517	0.563354	0.687222	0.162903
gene1583	pflA	SMU_1692	-0.132136	7.85223	0.406033	0.542455	0.265636
gene335	SMU_331	SMU_331	0.033066	6.34802	0.827234	0.891959	0.0496552
gene1566	upp	SMU_1673	-0.166922	5.66086	0.480566	0.610416	0.214374
gene1904	rs17	SMU_2018	0.162351	8.6604	0.317071	0.454702	0.342273
gene758	SMU_790	SMU_790	0.206911	1.01904	0.600593	0.722723	0.141028
gene1606	SMU_1717c	SMU_1717c	-0.146174	7.26531	0.374306	0.509198	0.293114
gene1325	SMU_1406c	SMU_1406c	0.0218191	2.26902	0.956586	0.979466	0.00901066
gene1745	nusB	SMU_1845	0.00683452	6.71314	0.970195	0.988371	0.00507989
gene839	SMU_875c	SMU_875c	0.265595	0.360695	0.402231	0.538807	0.268567
gene1987	SMU_2106c	SMU_2106c	-0.301074	0.873147	0.25981	0.393035	0.405568
gene545	ylmF	SMU_554	-0.0254857	8.00486	0.864425	0.914056	0.0390273
gene1378	metA	SMU_1466	-0.10108	6.73263	0.460003	0.591769	0.227848
gene350	SMU_346	SMU_346	-0.0664694	4.44683	0.703927	0.805174	0.0941102
gene578	SMU_590c	SMU_590c	0.426073	0.839456	0.105273	0.198324	0.702624
gene769	SMU_802	SMU_802	-0.39369	3.55726	0.0340033	0.0815431	1.08861
gene746	aroD	SMU_777	0.143216	6.43929	0.442101	0.573588	0.2414
gene555	SMU_565c	SMU_565c	2.03865	-4.26523	1	1	0
gene1894	rl15	SMU_2007	-0.175021	8.56351	0.279754	0.414175	0.382816
gene1853	SMU_1970c	SMU_1970c	-0.0774816	5.46412	0.696947	0.800375	0.0967065
gene1111	SMU_1171c	SMU_1171c	-0.113703	4.36509	0.509975	0.640093	0.193757
gene850	galT	SMU_887	0.164637	4.90068	0.459836	0.591769	0.227848
gene763	SMU_796	SMU_796	-0.0226237	5.41294	0.889115	0.931233	0.0309416
gene563	SMU_573	SMU_573	-0.0550406	5.21072	0.746333	0.832846	0.0794351
gene670	SMU_688	SMU_688	0.411414	3.35548	0.053621	0.116381	0.934117
gene370	gltA	SMU_365	-0.128252	10.4381	0.472065	0.603371	0.219415
gene674	SMU_692	SMU_692	-0.152188	5.70832	0.292353	0.427358	0.369208
gene1580	dltC	SMU_1689	0.215046	5.3403	0.140423	0.248488	0.604694
gene2016	dnaC	SMU_2138	-0.249174	7.53048	0.114694	0.210359	0.677039
gene819	SMU_854	SMU_854	-0.0278181	5.48982	0.849855	0.904269	0.0437022
gene1314	lepA	SMU_1394	-0.185142	6.71508	0.253123	0.385876	0.413552
gene1445	SMU_1542c	SMU_1542c	-0.169661	6.36229	0.347525	0.482554	0.316454
gene453	pbp2x	SMU_455	0.0229087	7.82774	0.885418	0.928811	0.0320725
gene1836	pbp2a	SMU_1949	-0.0248406	6.67038	0.887422	0.930429	0.0313169
gene1476	SMU_1577c	SMU_1577c	-0.0974511	5.93523	0.529406	0.658858	0.181208
gene829	SMU_865	SMU_865	-0.193036	6.72339	0.382494	0.519283	0.284596
gene716	SMU_743	SMU_743	0.219768	5.64895	0.189588	0.30987	0.50882
gene790	rgpA	SMU_825	0.177275	7.13038	0.206376	0.329757	0.481806
gene1196	SMU_1262c	SMU_1262c	-0.457557	4.33492	0.113402	0.20837	0.681165
gene1924	pepO	SMU_2036	-0.553033	8.28568	0.000137088	0.000818461	3.087
gene761	SMU_794	SMU_794	-0.124347	4.4348	0.466651	0.598026	0.22328
gene1218	rl19	SMU_1288	-0.326967	8.59125	0.0717374	0.145793	0.836262
gene418	SMU_t36	SMU_t36	-0.251657	3.2617	0.327554	0.464767	0.332765
gene744	SMU_775c	SMU_775c	0.239423	8.26528	0.19758	0.319046	0.496146
gene306	polI	SMU_297	-0.152141	7.54752	0.429803	0.563731	0.248928
gene1227	SMU_1297	SMU_1297	-0.391788	6.49224	0.0357798	0.0851941	1.06959
gene164	SMU_159	SMU_159	-0.138317	5.26863	0.347187	0.482554	0.316454
gene815	SMU_850	SMU_850	-0.0194783	4.40947	0.909686	0.944421	0.0248345
gene1677	SMU_1782	SMU_1782	-0.122541	5.09717	0.614057	0.732789	0.135021
gene678	SMU_697	SMU_697	0.0203791	7.72811	0.885131	0.928811	0.0320725
gene1237	SMU_1307c	SMU_1307c	0.175529	6.23854	0.192714	0.313925	0.503174
gene1308	SMU_1388	SMU_1388	-0.0285731	5.3074	0.842352	0.899581	0.0459595
gene1428	SMU_1524c	SMU_1524c	-0.812669	4.00992	7.38993e-07	6.98053e-06	5.15611
gene2009	SMU_2130	SMU_2130	0.254351	2.70228	0.207038	0.330341	0.481038
gene748	aroB	SMU_779	-0.133773	6.8745	0.367563	0.502403	0.298948
gene1935	SMU_2050c	SMU_2050c	0.0230892	4.79594	0.883473	0.928708	0.0321207
gene1210	SMU_1278c	SMU_1278c	0.222109	5.44143	0.150875	0.26195	0.581782
gene1250	budC	SMU_1322	-0.359081	6.36106	0.127424	0.230141	0.638006
gene466	recU	SMU_469	0.156921	6.39799	0.325814	0.463277	0.334159
gene314	SMU_305	SMU_305	-0.0839814	5.90045	0.596415	0.718985	0.14328
gene1051	SMU_1108c	SMU_1108c	-0.0919265	4.84931	0.56863	0.691014	0.160513
gene857	SMU_895	SMU_895	0.877295	1.99134	0.00268308	0.0101013	1.99562
gene1783	SMU_1892c	SMU_1892c	0.844942	-2.24943	0.142612	0.250818	0.600641
gene2030	recF	SMU_2156	0.116562	5.75027	0.52603	0.656559	0.182726
gene1234	SMU_1304c	SMU_1304c	-0.17973	6.65623	0.184065	0.302812	0.518826
gene1887	rpoA	SMU_2001	-0.091052	10.0574	0.5619	0.686008	0.163671
gene1818	htpX	SMU_1929	-0.21183	7.13498	0.112538	0.207025	0.683976
gene56	SMU_40	SMU_40	1.6321	0.722331	0.000359732	0.00187508	2.72698
gene254	SMU_238c	SMU_238c	0.024619	3.22501	0.913695	0.947117	0.0235965
gene1248	SMU_1319c	SMU_1319c	-0.266609	4.58161	0.14351	0.251737	0.599054
gene1893	secY	SMU_2006	-0.24293	9.79303	0.131137	0.234949	0.629026
gene1945	SMU_2060	SMU_2060	0.0787252	5.74621	0.718445	0.815742	0.0884473
gene796	SMU_831	SMU_831	0.232942	7.89794	0.11002	0.203716	0.690975
gene673	pepT	SMU_691	-0.143835	6.07977	0.400455	0.537202	0.269862
gene1916	sacB	SMU_2028	-0.422788	8.15636	0.0109493	0.0320669	1.49394
gene1332	SMU_1414c	SMU_1414c	-0.0557442	4.73743	0.711771	0.810919	0.0910226
gene1569	SMU_1676c	SMU_1676c	-0.169969	5.96146	0.305419	0.441374	0.355193
gene382	SMU_378	SMU_378	0.420602	2.15902	0.200272	0.322616	0.491314
gene539	murD	SMU_548	-0.00369105	7.00037	0.979785	0.990294	0.00423592
gene408	SMU_407	SMU_407	0.117124	2.97397	0.517859	0.647968	0.188446
gene1934	SMU_2049c	SMU_2049c	-0.206285	4.22673	0.171374	0.289996	0.537608
gene1746	SMU_1846c	SMU_1846c	-0.026252	6.90441	0.882235	0.927892	0.0325028
gene701	SMU_723	SMU_723	-0.336325	8.47555	0.0294798	0.0731313	1.1359
gene974	SMU_1025	SMU_1025	0.41981	0.683519	0.136875	0.24286	0.614645
gene710	SMU_735	SMU_735	-0.290918	4.85904	0.151555	0.262192	0.58138
gene2035	SMU_t63	SMU_t63	-1.03889	0.303581	0.00300712	0.0110812	1.95541
gene1157	SMU_1220c	SMU_1220c	-0.104602	4.98896	0.586823	0.708696	0.14954
gene1064	cdd	SMU_1122	-0.352907	5.83384	0.00853775	0.0261461	1.58259
gene1702	nadD	SMU_1799	-0.00547946	6.72685	0.96965	0.988371	0.00507989
gene1909	SMU_2023c	SMU_2023c	0.20489	8.9621	0.289881	0.425103	0.371506
gene747	aroE	SMU_778	-0.125552	6.40503	0.450224	0.580968	0.235848
gene375	SMU_370	SMU_370	-0.0305334	2.05537	0.901412	0.937767	0.027905
gene309	tgt	SMU_300	0.00753668	5.88899	0.966824	0.98776	0.00534875
gene134	SMU_125	SMU_125	0.00904802	5.1707	0.97629	0.990294	0.00423592
gene594	SMU_607	SMU_607	0.240854	4.6425	0.125503	0.227284	0.643432
gene1518	SMU_1623c	SMU_1623c	-0.0432181	6.60762	0.765466	0.844363	0.0734708
gene680	SMU_699	SMU_699	-0.323454	7.62314	0.0232456	0.0596559	1.22435
gene1226	SMU_1296	SMU_1296	-0.243522	6.13934	0.194457	0.315523	0.50097
gene1336	hemN	SMU_1418	0.00642468	5.34249	0.970081	0.988371	0.00507989
gene1741	scrK	SMU_1840	-0.0270626	6.65064	0.871695	0.920174	0.0361302
gene548	divIVA	SMU_557	-0.116527	8.57333	0.434352	0.567847	0.245769
gene731	SMU_759	SMU_759	0.112511	6.46855	0.43254	0.566582	0.246737
gene305	SMU_296	SMU_296	-0.117968	4.56168	0.47064	0.601988	0.220412
gene1244	SMU_1314	SMU_1314	-0.140471	5.46525	0.42245	0.55809	0.253296
gene754	pheA	SMU_786	-0.034888	5.19284	0.821638	0.888783	0.0512042
gene1423	glnQ	SMU_1519	0.249301	7.21178	0.0680715	0.140041	0.853746
gene1516	SMU_1621c	SMU_1621c	-0.253702	3.48001	0.209554	0.333562	0.476823
gene656	SMU_673	SMU_673	-0.0771763	8.30413	0.65074	0.763434	0.117229
gene1649	SMU_1750c	SMU_1750c	0.00270046	2.3134	1	1	0
gene5	trcF	SMU_08	0.0603597	6.67688	0.674096	0.783727	0.105835
gene1375	SMU_1463c	SMU_1463c	-0.316338	4.92868	0.0409124	0.0939098	1.02729
gene1542	exoA	SMU_1649	-0.264969	7.29722	0.186053	0.305243	0.515354
gene422	SMU_420	SMU_420	0.233154	5.93643	0.196265	0.317432	0.498349
gene1737	aroG	SMU_1836	-0.108152	8.27263	0.433794	0.567486	0.246045
gene1144	SMU_1206c	SMU_1206c	0.116883	5.66812	0.440141	0.57281	0.241989
gene2007	SMU_2128	SMU_2128	-0.429073	8.50718	0.00756163	0.0235876	1.62732
gene582	SMU_594	SMU_594	-0.249327	2.639	0.223142	0.351851	0.453641
gene1141	ilvE	SMU_1203	-0.625214	6.92472	0.000431906	0.00217487	2.66257
gene853	SMU_890	SMU_890	-0.0399488	3.66434	0.835364	0.895923	0.0477292
gene1425	SMU_1521	SMU_1521	0.0638127	7.18657	0.710533	0.809967	0.0915327
gene858	SMU_896	SMU_896	0.431308	2.90426	0.0596541	0.127009	0.896164
gene1623	accC	SMU_1736	-0.278572	9.273	0.0814332	0.160631	0.794171
gene1303	leuC	SMU_1382	-0.0235129	7.46823	0.914932	0.947423	0.0234561
gene752	aroA	SMU_784	0.0605162	5.84436	0.69441	0.798373	0.0977943
gene1446	dnlJ	SMU_1543	-0.13151	6.9657	0.462873	0.594551	0.225811
gene1189	SMU_1255c	SMU_1255c	0.00465483	4.3137	0.981077	0.990294	0.00423592
gene967	SMU_1018	SMU_1018	-0.549121	1.77788	0.0093083	0.0282053	1.54967
gene2	SMU_05	SMU_05	0.135895	3.16328	0.467673	0.598573	0.222883
gene1624	fabZ	SMU_1737	-0.190276	7.87413	0.250288	0.383826	0.415866
gene96	truA	SMU_84	0.010113	4.25963	0.949829	0.974554	0.0111941
gene404	SMU_403	SMU_403	0.130906	5.08684	0.553577	0.679973	0.167508
gene732	SMU_761	SMU_761	-0.0828902	7.27003	0.565818	0.688702	0.161968
gene762	SMU_795	SMU_795	-0.243936	4.23091	0.122555	0.223092	0.651515
gene1057	ldh	SMU_1115	-0.273683	9.07477	0.178799	0.297093	0.527107
gene1978	SMU_2097	SMU_2097	0.086958	3.98666	0.609742	0.728938	0.13731
gene1432	atpB	SMU_1528	-0.225974	9.22592	0.178306	0.296734	0.527632
gene1167	SMU_1230c	SMU_1230c	-0.281227	5.50477	0.0400148	0.0925399	1.03367
gene1033	kitH	SMU_1086	-0.0844791	6.34085	0.644708	0.759013	0.119751
gene1348	cobQ	SMU_1430	-0.23407	5.63867	0.106499	0.199885	0.699221
gene1035	apbE	SMU_1088	-0.168185	7.20655	0.548669	0.675595	0.170314
gene1150	SMU_1213c	SMU_1213c	-0.0105455	7.02521	0.946574	0.97268	0.0120302
gene1917	clpC	SMU_2029	-0.248656	7.83747	0.185726	0.305046	0.515635
gene315	pgi	SMU_307	-0.29371	8.60295	0.124093	0.225136	0.647556
gene1873	pbp1b	SMU_1991	-0.00702178	7.18747	0.966213	0.98776	0.00534875
gene313	SMU_304	SMU_304	-0.112944	5.39015	0.512179	0.6422	0.19233
gene1198	hisF	SMU_1264	-0.714716	5.36024	0.000301504	0.00161767	2.79111
gene1711	SMU_1808c	SMU_1808c	-0.385537	0.393381	0.202708	0.325758	0.487105
gene1165	SMU_1228c	SMU_1228c	-0.27605	5.93567	0.0613008	0.129692	0.887087
gene739	SMU_770c	SMU_770c	0.136974	4.56318	0.400069	0.537202	0.269862
gene1433	atpC	SMU_1529	-0.298725	8.47667	0.0835242	0.164112	0.78486
gene2006	SMU_2127	SMU_2127	-0.368105	7.59948	0.244457	0.377576	0.422995
gene1703	SMU_1800c	SMU_1800c	0.023446	5.65906	0.880959	0.92752	0.0326769
gene956	SMU_1006	SMU_1006	0.527135	3.90375	0.109326	0.203373	0.691706
gene1424	SMU_1520	SMU_1520	0.146416	7.59761	0.346788	0.48253	0.316476
gene831	rimM	SMU_867	-0.10626	3.78365	0.556956	0.682458	0.165924
gene695	murM	SMU_717	0.0216505	6.67776	0.89757	0.935705	0.0288612
gene1739	secA	SMU_1838	-0.0554284	9.26328	0.73056	0.823946	0.0841015
gene1979	argS	SMU_2098	0.0818489	6.57177	0.544411	0.672823	0.172099
gene854	hsdM	SMU_891	0.142774	5.77657	0.305839	0.441374	0.355193
gene1465	malQ	SMU_1565	-0.0828071	6.85414	0.631134	0.747845	0.126188
gene1742	scrA	SMU_1841	-0.0728436	6.23005	0.683971	0.789983	0.102382
gene1249	SMU_1321c	SMU_1321c	0.0989226	5.24944	0.55855	0.683578	0.165212
gene383	SMU_379	SMU_379	-0.276741	2.85769	0.250003	0.383682	0.416029
gene1769	lepC	SMU_1874	-0.0430872	5.67982	0.779773	0.855921	0.0675663
gene1902	rl24	SMU_2016	-0.0274942	8.69176	0.864991	0.914056	0.0390273
gene623	SMU_640c	SMU_640c	0.278966	1.90833	0.241706	0.374375	0.426693
gene715	SMU_742	SMU_742	0.0329752	5.33928	0.849887	0.904269	0.0437022
gene1146	SMU_1208c	SMU_1208c	0.0747811	5.97213	0.650558	0.763434	0.117229
gene1812	SMU_1923c	SMU_1923c	-0.112533	6.33204	0.430822	0.5647	0.248182
gene298	SMU_289	SMU_289	-0.0236749	5.01979	0.873459	0.920586	0.0359356
gene1123	SMU_1184c	SMU_1184c	-0.131007	6.45287	0.603852	0.72517	0.13956
gene1900	rs14	SMU_2014	-0.275081	8.01028	0.0529338	0.115388	0.93784
gene830	SMU_866	SMU_866	-0.211011	6.819	0.343432	0.479275	0.319415
gene1067	SMU_1125c	SMU_1125c	0.0608879	4.79342	0.766455	0.844528	0.073386
gene1357	SMU_1443c	SMU_1443c	0.0563037	6.16369	0.689369	0.794848	0.0997158
gene540	murG	SMU_549	-0.178396	6.67125	0.307621	0.442608	0.353981
gene1008	ylxM	SMU_1061	0.220207	4.55026	0.227047	0.356612	0.447805
gene133	SMU_124	SMU_124	0.158824	4.9011	0.606406	0.727031	0.138447
gene1278	SMU_1353	SMU_1353	-0.26554	0.195512	0.347376	0.482554	0.316454
gene1169	SMU_1232c	SMU_1232c	-0.179487	3.87437	0.261432	0.394304	0.404169
gene518	SMU_526c	SMU_526c	0.141614	4.7655	0.403538	0.53984	0.267735
gene1464	glgP	SMU_1564	-0.199672	7.88879	0.368206	0.50294	0.298484
gene849	galK	SMU_886	0.0107031	3.73135	0.972242	0.989454	0.00460429
gene417	SMU_416	SMU_416	-0.259548	5.98398	0.0616464	0.13015	0.885557
gene1910	SMU_2167	SMU_2167	-0.207667	10.0579	0.192152	0.313299	0.504041
gene1236	SMU_1306c	SMU_1306c	-0.175756	6.36326	0.216876	0.343586	0.463964
gene1936	SMU_2052c	SMU_2052c	-0.105838	1.68664	0.613384	0.73242	0.13524
gene1613	SMU_1725	SMU_1725	0.322208	1.90156	0.318979	0.455814	0.341212
gene1396	SMU_1488c	SMU_1488c	0.090292	-0.520571	0.914736	0.947423	0.0234561
gene6	SMU_09	SMU_09	0.779444	4.4184	0.000145368	0.000852714	3.0692
gene1166	punA	SMU_1229	-0.298205	6.16955	0.0296525	0.0733835	1.1344
gene261	rgpG	SMU_246	-0.225603	7.30261	0.151411	0.262167	0.581421
gene818	lspA	SMU_853	0.084951	3.95188	0.618592	0.73689	0.132597
gene1209	gyrB	SMU_1277	-0.177874	7.75589	0.204992	0.328641	0.483279
gene1871	rpoC	SMU_1989	-0.202862	10.55	0.208598	0.332488	0.478224
gene1232	adcA	SMU_1302	-0.000782602	6.89487	0.995984	1	0
gene813	SMU_848	SMU_848	0.267559	7.7761	0.0864445	0.169354	0.771205
gene856	SMU_893	SMU_893	-0.00493909	5.87439	0.97973	0.990294	0.00423592
gene28	SMU_t11	SMU_t11	-0.250858	4.1715	0.519156	0.649188	0.18763
gene1788	SMU_1897	SMU_1897	0.273925	2.19789	0.275104	0.408494	0.388815
gene1908	rl22	SMU_2022	-0.0793653	8.75025	0.583263	0.706403	0.150947
gene1753	SMU_1853	SMU_1853	0.0263157	5.83035	0.85939	0.910528	0.0407068
gene168	SMU_163c	SMU_163c	0.0701469	3.53988	0.780241	0.855968	0.0675425
gene753	aroK	SMU_785	-0.148648	4.70429	0.383737	0.520165	0.283859
gene760	SMU_793	SMU_793	-0.0809055	4.40294	0.641024	0.756002	0.121477
gene1778	SMU_1884c	SMU_1884c	0.301661	0.973274	0.254463	0.387569	0.411651
gene1744	scrR	SMU_1844	0.0775292	4.8105	0.819961	0.887923	0.0516248
gene419	SMU_417	SMU_417	0.188565	5.894	0.251089	0.384469	0.415139
gene1668	SMU_1773c	SMU_1773c	-0.296467	5.07109	0.145657	0.254395	0.594492
gene1536	SMU_1643c	SMU_1643c	0.372554	2.99611	0.0482292	0.1064	0.973056
gene897	SMU_943c	SMU_943c	-0.127444	6.60446	0.321666	0.459328	0.337877
gene1581	dltB	SMU_1690	-0.100066	7.39144	0.466479	0.598026	0.22328
gene1306	urk	SMU_1386	-0.16165	4.52356	0.357283	0.491186	0.308754
gene1562	livK	SMU_1669	-0.292456	8.57819	0.0351387	0.0839656	1.0759
gene1082	SMU_1141c	SMU_1141c	-0.40101	3.69515	0.0128791	0.0368078	1.43406
gene1700	SMU_1797c	SMU_1797c	-0.410021	5.75736	0.00402101	0.0139488	1.85546
gene163	cysS	SMU_158	-0.39166	6.82607	0.00341374	0.012309	1.90978
gene1669	SMU_1774c	SMU_1774c	-0.093654	4.48851	0.716955	0.815087	0.0887963
gene1947	hemZ	SMU_2063	-0.221211	5.08435	0.130882	0.234911	0.629096
gene1983	hisS	SMU_2102	-0.27449	6.75354	0.036433	0.0865445	1.06276
gene1335	SMU_1417c	SMU_1417c	-0.169097	4.74566	0.274395	0.408044	0.389293
gene1041	opuBc	SMU_1095	0.0338298	7.21425	0.872838	0.920586	0.0359356
gene1435	atpE	SMU_1531	-0.219145	6.98918	0.188968	0.30936	0.509536
gene310	SMU_301	SMU_301	-0.0896441	4.71303	0.58621	0.708382	0.149733
gene1279	SMU_1354c	SMU_1354c	0.233989	3.24593	0.341333	0.47725	0.321254
gene1159	pyrF	SMU_1222	-0.054249	4.97206	0.729376	0.823946	0.0841015
gene1889	rs13	SMU_2003	-0.102703	9.11424	0.523662	0.654009	0.184416
gene1974	SMU_2092c	SMU_2092c	0.0788482	4.63389	0.626411	0.744002	0.128426
gene1609	SMU_1721c	SMU_1721c	-0.185525	6.70093	0.269064	0.402197	0.395562
gene757	SMU_789	SMU_789	-0.291713	5.56595	0.0753705	0.151525	0.819517
gene1899	rs8	SMU_2012	-0.44274	9.05828	0.00364428	0.012909	1.88911
gene851	galE	SMU_888	-0.14679	6.07616	0.349977	0.484768	0.314466
gene1898	rl6	SMU_2011	-0.253028	9.66608	0.112197	0.206722	0.684614
gene1620	SMU_1733c	SMU_1733c	-0.133061	7.61871	0.334918	0.471227	0.32677
gene2017	SMU_2139c	SMU_2139c	-0.0400562	6.18587	0.810738	0.88078	0.0551324
gene1765	mutS2	SMU_1870	0.0329001	7.44733	0.841098	0.898866	0.0463048
gene1626	fabF	SMU_1739	-0.228908	9.07027	0.175673	0.294908	0.530313
gene262	SMU_247	SMU_247	-0.456454	7.47863	0.00195914	0.00786785	2.10414
gene252	SMU_236c	SMU_236c	-0.00655639	4.28885	0.980199	0.990294	0.00423592
gene512	SMU_520	SMU_520	0.0885164	5.20116	0.59926	0.72155	0.141733
gene1431	atpA	SMU_1527	-0.412333	7.69285	0.00405705	0.0140495	1.85234
gene1410	SMU_1505c	SMU_1505c	-0.725699	4.03778	0.00153135	0.00639227	2.19434
gene1689	SMU_1784c	SMU_1784c	-0.0501681	7.08125	0.735123	0.826501	0.0827567
gene1122	mtlA2	SMU_1183	-0.291554	4.40444	0.32485	0.462234	0.335138
gene1482	SMU_1585c	SMU_1585c	-0.104167	3.02869	0.552883	0.679536	0.167788
gene407	SMU_406c	SMU_406c	-0.273103	3.98362	0.118769	0.217043	0.663455
gene764	SMU_797	SMU_797	-0.457353	2.83029	0.0132073	0.0374519	1.42653
gene1276	SMU_1351	SMU_1351	-0.201065	2.98385	0.293038	0.427861	0.368698
gene2008	SMU_2129c	SMU_2129c	-0.229586	2.67649	0.375771	0.5105	0.292004
gene585	pbp2b	SMU_597	-0.13204	7.872	0.400498	0.537202	0.269862
gene559	feoA	SMU_569	0.154711	4.47058	0.335817	0.471425	0.326588
gene1142	parC	SMU_1204	-0.202243	7.69213	0.210235	0.334382	0.475758
gene833	trxB2	SMU_869	-0.329409	5.92495	0.0260504	0.0658459	1.18147
gene903	SMU_950	SMU_950	-0.339221	7.23368	0.0194135	0.0513271	1.28965
gene958	SMU_1008	SMU_1008	-0.151185	4.08434	0.384792	0.520997	0.283164
gene1897	rl18	SMU_2010	-0.341182	9.06577	0.0393946	0.0917384	1.03745
gene603	SMU_620	SMU_620	-0.135632	2.71889	0.52951	0.658858	0.181208
gene1757	rs18	SMU_1858	-0.350821	8.97945	0.021132	0.0550033	1.25961
gene1995	SMU_2115	SMU_2115	-0.0720273	0.543862	0.801785	0.871996	0.0594856
gene1199	hisA	SMU_1265	-0.681379	5.44604	0.00107014	0.00467054	2.33063
gene1370	rmlB	SMU_1457	-0.246899	7.96273	0.193734	0.314603	0.502237
gene1595	SMU_1706	SMU_1706	-0.0495373	4.11212	0.83517	0.895923	0.0477292
gene1553	SMU_1660c	SMU_1660c	0.0119379	4.36303	0.949851	0.974554	0.0111941
gene1398	lacG	SMU_1490	-0.0421615	2.31249	0.852458	0.905981	0.0428808
gene55	SMU_39	SMU_39	-0.225191	0.430855	0.462722	0.594551	0.225811
gene717	ftsY	SMU_744	-0.0868249	6.56268	0.539703	0.668646	0.174804
gene1373	rmlA	SMU_1461	-0.118996	6.98671	0.467103	0.598225	0.223136
gene1813	gcrR	SMU_1924	-0.177417	6.43174	0.25703	0.390593	0.408275
gene1170	deoB	SMU_1233	-0.245963	6.4962	0.0604156	0.128224	0.892031
gene996	SMU_1048	SMU_1048	-0.0256832	3.6718	0.902084	0.937981	0.0278061
gene1238	aldR	SMU_1308	-0.20296	5.1201	0.191404	0.312331	0.505385
gene1338	SMU_1420	SMU_1420	0.101089	4.57113	0.552417	0.679379	0.167888
gene919	folC	SMU_967	-0.208452	6.68056	0.109848	0.203716	0.690975
gene824	pyrA	SMU_859	-0.0759206	6.62074	0.679772	0.787393	0.103808
gene604	SMU_621c	SMU_621c	-0.0667823	5.83296	0.636001	0.7514	0.124129
gene1726	pncA	SMU_1823	-0.134853	6.74956	0.306022	0.441374	0.355193
gene1625	bccP	SMU_1738	-0.301233	7.85266	0.039355	0.0917384	1.03745
gene1817	psaB	SMU_1928	0.200971	3.93754	0.230618	0.360494	0.443102
gene497	SMU_503c	SMU_503c	-0.231732	5.12277	0.450357	0.580968	0.235848
gene1149	SMU_1211	SMU_1211	-0.30989	3.9768	0.110868	0.204649	0.688991
gene2013	SMU_2135c	SMU_2135c	-0.13308	7.73309	0.40036	0.537202	0.269862
gene1356	SMU_1442c	SMU_1442c	0.0321487	6.88456	0.864909	0.914056	0.0390273
gene647	argJ	SMU_664	0.259697	4.95353	0.554356	0.680101	0.167427
gene421	SMU_419	SMU_419	-0.250419	5.518	0.0837989	0.164491	0.783857
gene1913	rl3	SMU_2025	-0.343243	9.67032	0.0219829	0.0568504	1.24527
gene792	rgpC	SMU_827	-0.0473236	6.19617	0.723018	0.81973	0.0863291
gene566	lytR	SMU_576	-0.252785	4.1574	0.122745	0.223092	0.651515
gene1981	SMU_2100c	SMU_2100c	-0.21868	5.68098	0.121289	0.221245	0.655126
gene100	SMU_88c	SMU_88c	-0.129133	4.54768	0.405445	0.54203	0.265977
gene1939	SMU_2055	SMU_2055	0.005389	3.50532	0.981434	0.990294	0.00423592
gene1108	SMU_1168	SMU_1168	-0.258169	1.69253	0.351095	0.485834	0.313512
gene374	SMU_369c	SMU_369c	0.485844	3.93066	0.0039683	0.0138135	1.8597
gene783	SMU_818	SMU_818	-0.373583	6.93883	0.0515427	0.112967	0.947047
gene1456	SMU_1555c	SMU_1555c	-0.0600478	6.02711	0.666436	0.776866	0.109654
gene1994	SMU_2114c	SMU_2114c	-0.0578402	1.63955	0.836542	0.896291	0.0475511
gene37	mreD	SMU_21	0.540886	3.97803	0.0768902	0.153886	0.8128
gene1545	ogt	SMU_1652	-0.263539	5.11065	0.140761	0.24865	0.604412
gene646	argC	SMU_663	0.118954	4.14149	0.791751	0.863884	0.0635444
gene4	pth	SMU_07	0.102721	4.44395	0.531671	0.659915	0.180512
gene1520	pyrH	SMU_1625	-0.250037	6.97014	0.10717	0.20077	0.697302
gene812	SMU_846	SMU_846	-0.36165	7.52	0.0271705	0.0681633	1.16645
gene694	murN	SMU_716	-0.237176	6.74855	0.189808	0.309979	0.508667
gene1448	SMU_1546	SMU_1546	-0.0408895	3.10213	0.827867	0.892058	0.0496067
gene1034	SMU_1087	SMU_1087	-0.0844678	2.49396	0.751909	0.836286	0.0776451
gene869	SMU_911c	SMU_911c	-0.142676	3.71832	0.472635	0.603371	0.219415
gene334	gltX	SMU_330	-0.367913	7.29187	0.0295142	0.0731313	1.1359
gene62	SMU_46	SMU_46	0.0750908	3.57108	0.724567	0.82085	0.0857363
gene1768	rnh3	SMU_1873	-0.301483	6.06105	0.0381399	0.0895005	1.04817
gene1334	SMU_1416c	SMU_1416c	-0.0494218	4.98999	0.736738	0.826725	0.082639
gene1722	gatB	SMU_1819	-0.345135	7.90774	0.028519	0.0712798	1.14703
gene2014	SMU_2136c	SMU_2136c	-0.286814	4.28328	0.231392	0.36118	0.442276
gene1012	SMU_1065c	SMU_1065c	-0.051181	4.23385	0.75534	0.83871	0.076388
gene1145	fic	SMU_1207	-0.211646	5.62693	0.155338	0.267585	0.572538
gene1519	rrf1	SMU_1624	-0.264283	6.1202	0.0624634	0.131049	0.882565
gene861	SMU_899	SMU_899	-0.220358	6.83454	0.0917273	0.177628	0.750489
gene311	SMU_302	SMU_302	-0.162165	4.40987	0.280101	0.414384	0.382597
gene510	SMU_517	SMU_517	-0.0654209	5.28323	0.702507	0.804464	0.0944934
gene2024	SMU_2150c	SMU_2150c	-0.0343721	6.37157	0.795876	0.867444	0.0617585
gene505	SMU_512c	SMU_512c	0.120047	1.0211	0.710485	0.809967	0.0915327
gene1447	SMU_1545c	SMU_1545c	-0.154668	5.3095	0.453643	0.584709	0.23306
gene1982	aspS	SMU_2101	-0.252668	6.79979	0.0548437	0.118396	0.926661
gene1290	SMU_1367c	SMU_1367c	0.505939	6.0892	0.0568286	0.122288	0.912617
gene1837	SMU_1950	SMU_1950	0.238933	3.66137	0.252775	0.385876	0.413552
gene162	cysE	SMU_157	-0.354792	6.22103	0.0101029	0.030114	1.52123
gene935	bglA	SMU_985	-0.250387	4.92147	0.19905	0.320905	0.493624
gene150	SMU_143c	SMU_143c	-0.228066	5.67473	0.159518	0.273615	0.562861
gene442	SMU_442	SMU_442	-0.231784	4.0539	0.305802	0.441374	0.355193
gene1618	murC	SMU_1731	-0.317523	7.42339	0.0250018	0.0635949	1.19658
gene1280	SMU_1355c	SMU_1355c	0.25039	3.42982	0.174314	0.293244	0.53277
gene862	dapB	SMU_900	-0.216087	6.81029	0.105402	0.19838	0.702501
gene1225	add	SMU_1295	-0.388791	4.612	0.0173409	0.046895	1.32887
gene1434	atpD	SMU_1528	-0.358053	9.13773	0.0377786	0.0892142	1.04957
gene1235	SMU_1305c	SMU_1305c	-0.319628	6.61481	0.0363923	0.0865445	1.06276
gene1912	SMU_2024c	SMU_2024c	-0.540964	9.35516	0.000226713	0.0012566	2.9008
gene420	nusA	SMU_418	-0.130416	7.6744	0.408075	0.544099	0.264322
gene1960	SMU_2077c	SMU_2077c	-0.417492	6.8468	0.01092	0.0320278	1.49447
gene1526	pfs	SMU_1632	-0.152994	6.48594	0.258235	0.391537	0.407227
gene848	galR	SMU_885	0.336376	3.08757	0.0727781	0.147303	0.831789
gene1143	SMU_1205c	SMU_1205c	0.13248	5.61181	0.474569	0.604708	0.218455
gene756	SMU_788	SMU_788	-0.240466	5.80454	0.140624	0.248625	0.604456
gene1121	mtlD	SMU_1182	-0.482924	6.01624	0.081735	0.161068	0.79299
gene1254	rf2	SMU_1326	-0.157183	7.52495	0.326071	0.463315	0.334123
gene1371	SMU_1459c	SMU_1459c	-0.275302	5.57024	0.145367	0.254135	0.594936
gene1467	malX	SMU_1568	0.0289016	7.09967	0.941802	0.969261	0.0135593
gene1676	SMU_1781	SMU_1781	-0.464156	6.29201	0.0267372	0.0673281	1.1718
gene1337	SMU_1419	SMU_1419	0.367897	4.86127	0.0330162	0.0799382	1.09725
gene1555	holB	SMU_1662	-0.255293	5.69953	0.139771	0.247551	0.606335
gene1612	SMU_1724c	SMU_1724c	0.0412755	3.90008	0.829632	0.893108	0.0490961
gene282	sgaT	SMU_270	-0.300843	2.51816	0.125154	0.226856	0.644251
gene1522	rl11	SMU_1627	-0.397181	8.4579	0.00869659	0.0265517	1.57591
gene1758	ssb	SMU_1859	-0.406388	9.39523	0.0104947	0.0310518	1.50791
gene755	SMU_787	SMU_787	-0.130345	6.81304	0.391828	0.52839	0.277046
gene1635	akh	SMU_1748	-0.527333	6.02416	0.000847007	0.00388541	2.41056
gene1288	SMU_1365c	SMU_1365c	0.762797	3.56564	0.0239494	0.0612276	1.21305
gene344	SMU_340	SMU_340	-0.271002	6.54773	0.258682	0.391624	0.407131
gene1675	SMU_1780	SMU_1780	0.104728	3.13095	0.661491	0.772444	0.112133
gene1896	rs5	SMU_2009	-0.389294	8.9403	0.00918013	0.0278589	1.55504
gene1219	SMU_1289c	SMU_1289c	-0.110794	4.65025	0.501627	0.63119	0.19984
gene327	SMU_322c	SMU_322c	-0.583973	6.77158	0.000959895	0.00424799	2.37182
gene440	SMU_440	SMU_440	0.148639	3.73575	0.527002	0.657364	0.182194
gene1426	glnP	SMU_1522	-0.13755	7.1046	0.428845	0.562842	0.249614
gene667	SMU_684	SMU_684	-0.0416987	4.70444	0.839704	0.898184	0.0466348
gene1528	SMU_1634c	SMU_1634c	-0.240989	5.88381	0.0867154	0.169719	0.770269
gene1293	SMU_1370c	SMU_1370c	0.408243	-1.87517	0.435115	0.568106	0.24557
gene1056	gyrA	SMU_1114	-0.36839	7.14146	0.00715198	0.0225899	1.64609
gene1594	SMU_1705	SMU_1705	-0.442619	3.0053	0.0125609	0.0361036	1.44245
gene684	SMU_703c	SMU_703c	-0.176689	4.6547	0.283076	0.417558	0.379284
gene906	SMU_953c	SMU_953c	0.339913	3.25334	0.0623414	0.13093	0.882961
gene1730	SMU_1828	SMU_1828	-0.361697	6.15629	0.0876847	0.171283	0.766286
gene957	SMU_1007	SMU_1007	0.259632	4.72465	0.356811	0.491042	0.308881
gene2027	SMU_2153c	SMU_2153c	-0.191607	5.09763	0.391357	0.528148	0.277244
gene2028	SMU_2154c	SMU_2154c	-0.0307538	5.10957	0.858933	0.910524	0.0407088
gene1127	SMU_1189c	SMU_1189c	-0.142712	4.42731	0.355368	0.489726	0.310047
gene1977	SMU_2096c	SMU_2096c	-0.0923841	0.365221	0.766164	0.844528	0.073386
gene655	idh	SMU_672	-0.167002	9.2917	0.436797	0.569625	0.244411
gene1673	nrdI	SMU_1777	-0.0320975	4.02363	0.874692	0.921403	0.0355502
gene895	SMU_941c	SMU_941c	-0.199772	5.96828	0.485085	0.615379	0.210857
gene39	prs	SMU_23	-0.164313	6.0034	0.251008	0.384469	0.415139
gene823	pyrB	SMU_858	-0.138415	5.56975	0.473215	0.603371	0.219415
gene1304	leuB	SMU_1383	-0.312643	6.93591	0.181566	0.30042	0.522271
gene1704	SMU_1801c	SMU_1801c	-0.209316	7.40145	0.179937	0.29846	0.525114
gene1220	SMU_1290c	SMU_1290c	-0.166572	4.67595	0.269266	0.4022	0.395558
gene273	oppF	SMU_259	-0.344566	6.95116	0.0675258	0.139203	0.856352
gene1243	SMU_1313c	SMU_1313c	-0.165329	7.23909	0.318522	0.455814	0.341212
gene1781	SMU_1889c	SMU_1889c	-0.310938	0.53948	0.372897	0.507624	0.294458
gene412	SMU_411c	SMU_411c	0.188662	4.92427	0.556507	0.682323	0.16601
gene1239	SMU_1309c	SMU_1309c	-0.170999	6.72556	0.272351	0.405604	0.391898
gene410	SMU_409	SMU_409	-0.447782	5.45929	0.00393605	0.0137539	1.86158
gene1200	hisH	SMU_1266	-0.734961	4.99207	0.000365345	0.00189942	2.72138
gene1971	hexB	SMU_2089	-0.203566	6.38798	0.128037	0.231041	0.636311
gene381	SMU_376	SMU_376	-0.0678762	3.64906	0.745108	0.832278	0.0797317
gene1124	mtlA1	SMU_1185	-0.402889	5.88365	0.240149	0.372249	0.429166
gene1688	proS	SMU_1783	-0.181952	7.77189	0.182093	0.300815	0.521701
gene1011	SMU_1064c	SMU_1064c	-0.148065	4.22414	0.352213	0.487046	0.31243
gene106	rpoE	SMU_96	-0.287568	6.20429	0.0933382	0.179882	0.745013
gene328	gpsA	SMU_323	-0.454636	6.80985	0.0226671	0.0583783	1.23375
gene1791	SMU_1900	SMU_1900	0.333773	2.17099	0.230271	0.360494	0.443102
gene860	SMU_898	SMU_898	-0.0878058	5.45947	0.559185	0.683939	0.164983
gene411	brpA	SMU_410	-0.289056	7.07141	0.0494852	0.108695	0.963792
gene1372	rmlC	SMU_1460	-0.176444	6.48816	0.326913	0.464185	0.333309
gene1538	SMU_1645	SMU_1645	-0.21919	7.17587	0.283885	0.418139	0.37868
gene1690	cdsA	SMU_1785	-0.256409	5.99622	0.0998877	0.190136	0.720935
gene722	SMU_750c	SMU_750c	1.80711	-2.3381	0.0117807	0.0342527	1.46531
gene450	SMU_451	SMU_451	0.0303996	2.60626	0.930075	0.960139	0.0176658
gene1305	leuA	SMU_1384	-0.122132	7.24609	0.58352	0.706403	0.150947
gene1524	SMU_1629c	SMU_1629c	-0.376965	6.96083	0.00652489	0.0209714	1.67837
gene1523	SMU_1628	SMU_1628	-0.328883	0.740961	0.195153	0.316141	0.500119
gene272	oppD	SMU_258	-0.243657	7.00877	0.183851	0.302707	0.518977
gene946	SMU_996	SMU_996	-0.0905002	4.58748	0.579669	0.70301	0.153038
gene814	SMU_849	SMU_849	-0.558722	8.22597	6.37252e-05	0.000401928	3.39585
gene107	pyrG	SMU_97	-0.237747	7.72555	0.0780926	0.15603	0.806791
gene1901	rl5	SMU_2015	-0.508296	9.28207	0.00176061	0.0071999	2.14267
gene1436	atpF	SMU_1532	-0.348885	7.18771	0.0525353	0.114892	0.939708
gene606	SMU_623c	SMU_623c	-0.317815	4.73582	0.0466527	0.10349	0.985102
gene547	ylmH	SMU_556	0.0146734	8.19881	0.919654	0.951334	0.021667
gene1070	ciaH	SMU_1128	-0.00572431	6.15726	0.971912	0.989454	0.00460429
gene1694	SMU_1789c	SMU_1789c	-0.39746	6.35946	0.031216	0.0763143	1.11739
gene268	dacA	SMU_253	0.134006	4.5032	0.488627	0.618285	0.208811
gene593	SMU_606	SMU_606	-0.030236	5.13477	0.841235	0.898866	0.0463048
gene511	SMU_518	SMU_518	-0.119135	6.44744	0.428709	0.562842	0.249614
gene2026	SMU_2152c	SMU_2152c	-0.140213	6.5489	0.40797	0.544099	0.264322
gene429	SMU_428	SMU_428	-0.502961	4.41882	0.00210762	0.00833112	2.0793
gene1941	SMU_t62	SMU_t62	-0.870928	2.35047	0.0256023	0.064869	1.18796
gene590	murF	SMU_603	-0.226214	5.8372	0.173445	0.292516	0.53385
gene1586	SMU_1695	SMU_1695	-0.167878	4.98916	0.301652	0.436637	0.35988
gene1151	pyrC	SMU_1214	-0.223802	5.96091	0.109512	0.203452	0.691538
gene2001	SMU_2121c	SMU_2121c	-0.281166	1.8642	0.247259	0.380922	0.419164
gene1253	ftsE	SMU_1325	-0.366092	7.11302	0.0156643	0.0430554	1.36597
gene1045	SMU_1100c	SMU_1100c	-0.245956	5.215	0.152233	0.263138	0.579816
gene1421	covS	SMU_1516	-0.221902	6.92028	0.168427	0.286212	0.543313
gene465	pbp1a	SMU_467	-0.206086	8.27391	0.235892	0.366781	0.435593
gene1627	fabG	SMU_1740	-0.347188	8.23417	0.0405166	0.0932716	1.03025
gene1498	SMU_1602	SMU_1602	-0.372758	5.569	0.182112	0.300815	0.521701
gene1470	SMU_1571	SMU_1571	-0.313188	5.86912	0.370355	0.504846	0.296841
gene825	pyrAB	SMU_860	-0.319705	8.34915	0.149494	0.260364	0.58442
gene1976	SMU_2094c	SMU_2094c	-0.0328562	2.04801	0.894609	0.934426	0.0294549
gene324	SMU_318	SMU_318	-0.479029	6.56338	0.00339722	0.0122715	1.9111
gene618	SMU_635	SMU_635	-0.293843	7.93615	0.041141	0.0942775	1.02559
gene1886	rl17	SMU_2000	-0.693358	8.44841	3.01054e-06	2.58855e-05	4.58694
gene1437	atpG	SMU_1533	-0.415791	7.59787	0.0635263	0.132588	0.877496
gene97	thiD	SMU_85	-0.319996	4.09625	0.079162	0.157645	0.80232
gene1204	hisD	SMU_1270	-0.552393	5.84476	0.0433597	0.0976928	1.01014
gene283	ptxB	SMU_271	-0.310248	3.89795	0.092693	0.17881	0.747609
gene1180	SMU_1245c	SMU_1245c	-0.318145	5.25984	0.0806498	0.159482	0.797288
gene1610	SMU_1722c	SMU_1722c	-0.441254	6.77829	0.0119415	0.0346409	1.46041
gene1628	fabD	SMU_1741	-0.346226	8.40525	0.0408632	0.0939098	1.02729
gene1529	glmU	SMU_1635	-0.29093	7.14786	0.0417496	0.0952383	1.02119
gene1980	SMU_2099c	SMU_2099c	-0.293845	5.80428	0.0391148	0.0912981	1.03954
gene1552	SMU_1659c	SMU_1659c	-0.512683	5.73042	0.00276557	0.0103426	1.98537
gene472	SMU_475	SMU_475	-0.180546	8.25549	0.30045	0.435523	0.360989
gene346	SMU_342	SMU_342	-0.330973	5.57365	0.0177466	0.0477041	1.32144
gene204	SMU_t28	SMU_t28	-0.0809528	3.0969	0.912983	0.947117	0.0235965
gene1003	SMU_1056	SMU_1056	0.408604	-0.137706	0.255098	0.388243	0.410897
gene1706	SMU_1803c	SMU_1803c	-0.0044052	5.57694	0.980419	0.990294	0.00423592
gene781	SMU_816	SMU_816	-0.191906	6.027	0.143091	0.251222	0.599943
gene544	ylmE	SMU_553	-0.268584	7.83019	0.0707587	0.144242	0.84091
gene1285	SMU_1360c	SMU_1360c	0.0508351	4.85433	0.759709	0.841704	0.0748404
gene1820	gidB	SMU_1931	-0.40602	3.84685	0.0164174	0.0448194	1.34853
gene160	pnpA	SMU_155	-0.430695	7.82822	0.00630878	0.0203744	1.69091
gene586	recM	SMU_598	-0.52094	6.18483	0.000633485	0.0030347	2.51788
gene1294	SMU_1372c	SMU_1372c	-0.131517	1.25078	0.604068	0.72517	0.13956
gene1069	rs20	SMU_1127	-0.821794	6.38498	0.00354241	0.0126147	1.89912
gene1203	serB	SMU_1269	-0.747234	4.9658	0.0030148	0.0110892	1.9551
gene654	citZ	SMU_671	-0.110159	9.22971	0.608769	0.728921	0.13732
gene191	SMU_187c	SMU_187c	-0.585317	6.38648	3.59547e-05	0.000244395	3.61191
gene449	proA	SMU_450	-0.420478	6.12566	0.064134	0.133568	0.874296
gene1782	SMU_1891c	SMU_1891c	-1.33023	-1.62791	0.00970049	0.029174	1.535
gene1206	hisZ	SMU_1272	-0.607299	4.97324	0.00238623	0.00920386	2.03603
gene368	glnR	SMU_363	-0.383945	8.30555	0.0486447	0.107199	0.969807
gene894	SMU_940c	SMU_940c	-0.681981	6.45161	0.00714934	0.0225899	1.64609
gene918	SMU_966	SMU_966	-0.492099	5.98998	0.00033639	0.00177177	2.75159
gene98	SMU_86	SMU_86	-0.187775	3.80197	0.323249	0.460282	0.336976
gene689	SMU_711	SMU_711	0.043903	3.59059	0.832045	0.894271	0.0485309
gene1103	SMU_1163c	SMU_1163c	-0.0777061	4.73825	0.601496	0.723377	0.140636
gene1895	rl30	SMU_2008	-0.666265	7.98872	0.000273214	0.00148169	2.82924
gene1252	ftsX	SMU_1324	-0.222791	7.62496	0.138294	0.245152	0.610565
gene1914	SMU_2026c	SMU_2026c	-0.719102	7.1422	3.57385e-05	0.000243748	3.61306
gene413	SMU_412c	SMU_412c	-0.0888097	4.49597	0.778706	0.855842	0.0676065
gene2034	SMU_2160	SMU_2160	0.22737	4.43606	0.177804	0.296483	0.528
gene933	bglC	SMU_983	0.389955	4.18033	0.117159	0.214489	0.668595
gene347	SMU_343	SMU_343	-0.329105	5.02046	0.0614114	0.12979	0.88676
gene1903	rl14	SMU_2017	-0.574443	8.65011	0.00221054	0.00868672	2.06114
gene1281	SMU_1356c	SMU_1356c	-0.0516123	3.25022	0.818213	0.886997	0.0520776
gene1993	SMU_2113c	SMU_2113c	-0.296588	2.61703	0.136832	0.24286	0.614645
gene696	SMU_718c	SMU_718c	-0.185284	5.34742	0.307032	0.442196	0.354385
gene702	SMU_724	SMU_724	-0.00116063	3.33701	0.998845	1	0
gene1692	SMU_1787c	SMU_1787c	-0.679163	6.36052	7.71577e-05	0.000480623	3.3182
gene1152	ung	SMU_1215	-0.0694504	5.20203	0.650291	0.763434	0.117229
gene44	SMU_28	SMU_28	0.0143611	1.91611	0.950886	0.974886	0.0110461
gene668	SMU_685	SMU_685	-0.0848088	3.79425	0.688512	0.794315	0.100007
gene1242	aspB	SMU_1312	-0.217146	6.95071	0.110554	0.204256	0.689826
gene1907	rs3	SMU_2021	-0.572549	9.32453	0.000103496	0.000633627	3.19817
gene1202	hisB	SMU_1268	-0.848619	5.12303	0.000859909	0.00392321	2.40636
gene1918	ctsR	SMU_2030	-0.0746437	5.38519	0.692938	0.797142	0.0984644
gene1752	SMU_1852	SMU_1852	-0.270957	6.16125	0.0461439	0.102662	0.988592
gene1183	SMU_1249c	SMU_1249c	-0.0649082	5.91411	0.67824	0.786524	0.104288
gene1748	SMU_1848	SMU_1848	-0.0676631	3.90766	0.717049	0.815087	0.0887963
gene1497	bgl	SMU_1601	-0.383271	3.20961	0.224669	0.353704	0.45136
gene773	SMU_806c	SMU_806c	-0.225347	9.1058	0.142053	0.250082	0.601918
gene874	SMU_917c	SMU_917c	-0.0703496	3.34087	0.812615	0.882343	0.0543624
gene1171	rpiA	SMU_1234	-0.258097	5.00848	0.0910166	0.176592	0.75303
gene99	SMU_87	SMU_87	-0.478488	4.47503	0.00288553	0.0106919	1.97095
gene560	feoB	SMU_570	-0.176424	7.00909	0.276529	0.409727	0.387505
gene26	SMU_t09	SMU_t09	-0.12927	2.73497	0.765168	0.844363	0.0734708
gene1556	kthY	SMU_1663	-0.395335	5.01598	0.0291335	0.0725453	1.13939
gene377	SMU_372	SMU_372	0.0712789	2.57508	0.779301	0.85587	0.0675923
gene2036	SMU_t64	SMU_t64	-0.203023	0.969152	0.738416	0.827845	0.082051
gene1816	SMU_1927	SMU_1927	0.0114522	1.83646	0.986734	0.994391	0.00244265
gene1140	SMU_1201c	SMU_1201c	-0.758519	2.89073	0.000776425	0.00360778	2.44276
gene745	SMU_776	SMU_776	-0.206958	6.87407	0.20632	0.329757	0.481806
gene251	SMU_235	SMU_235	-0.455329	7.46068	0.00360931	0.0128303	1.89176
gene1647	SMU_t50	SMU_t50	-0.081508	5.98224	0.611972	0.731169	0.135983
gene433	SMU_433	SMU_433	-0.274353	4.41075	0.182386	0.300815	0.521701
gene1888	rs11	SMU_2002	-0.818801	8.63192	3.19308e-07	3.11867e-06	5.50603
gene1208	SMU_1276c	SMU_1276c	-0.440168	8.34107	0.00617638	0.0200111	1.69873
gene1905	rl29	SMU_2019	-0.537262	7.09478	0.00019337	0.00109904	2.95899
gene643	SMU_660	SMU_660	-0.393188	3.15988	0.10096	0.191995	0.71671
gene651	SMU_668c	SMU_668c	-0.389759	8.74012	0.0545488	0.117886	0.928536
gene1705	SMU_1802c	SMU_1802c	-0.264992	5.85597	0.106934	0.200514	0.697856
gene1148	parE	SMU_1210	-0.243882	6.56214	0.126126	0.228001	0.642063
gene691	ftsW	SMU_713	-0.369339	7.45857	0.00701866	0.0222386	1.65289
gene878	SMU_923	SMU_923	-0.218174	6.73545	0.353999	0.488193	0.311409
gene243	SMU_226c	SMU_226c	-0.493456	5.05362	0.0224372	0.0578765	1.2375
gene902	clpX	SMU_949	-0.34337	8.38122	0.0270473	0.0679392	1.16788
gene202	SMU_t26	SMU_t26	-0.111372	4.90182	0.891399	0.93217	0.0305049
gene434	SMU_434	SMU_434	-0.517609	4.33408	0.00284946	0.0105973	1.97481
gene1834	nusG	SMU_1947	-0.468794	5.43525	0.0126399	0.0362788	1.44035
gene373	SMU_368c	SMU_368c	-0.166164	7.39984	0.264327	0.397766	0.400372
gene509	SMU_516	SMU_516	-0.304345	4.96042	0.0534753	0.116316	0.934361
gene1667	SMU_1772c	SMU_1772c	-0.167301	3.84771	0.328854	0.46583	0.331772
gene269	oppA	SMU_255	-0.17191	7.93892	0.425916	0.560827	0.251171
gene85	SMU_72	SMU_72	-0.1963	3.45934	0.349233	0.484256	0.314925
gene772	SMU_805c	SMU_805c	-0.268291	8.11593	0.0753858	0.151525	0.819517
gene1241	asnS	SMU_1311	-0.413173	7.16765	0.00381597	0.0133758	1.87368
gene1831	syl	SMU_1943	-0.471787	8.36927	0.00128889	0.00548255	2.26102
gene174	SMU_169	SMU_169	-0.361811	8.47743	0.015903	0.0435925	1.36059
gene784	mscL	SMU_819	-0.76139	6.35595	4.6721e-05	0.000306197	3.514
gene42	plsX	SMU_26	-0.284382	6.4804	0.102137	0.193868	0.712494
gene567	lytS	SMU_577	-0.434573	5.26253	0.0133776	0.0378016	1.42249
gene997	krpS	SMU_1050	-0.576139	6.39635	0.000208756	0.00116996	2.93183
gene917	SMU_965	SMU_965	-0.425065	5.82796	0.0104804	0.0310518	1.50791
gene1205	hisG	SMU_1271	-0.743098	4.52592	0.0032509	0.0118708	1.92552
gene238	SMU_221c	SMU_221c	-0.512329	5.57379	0.0009514	0.00422565	2.37411
gene1399	lacE	SMU_1491	-0.337815	2.01565	0.265238	0.39855	0.399518
gene1521	rl1	SMU_1626	-0.4193	9.39693	0.00457859	0.0155086	1.80943
gene1546	serA	SMU_1653	-0.120672	7.51397	0.561558	0.686008	0.163671
gene1	dnaN	SMU_02	-0.0970303	5.7593	0.592448	0.71506	0.145657
gene87	SMU_74	SMU_74	-0.585814	6.45128	0.000136525	0.000817522	3.0875
gene1585	SMU_1694c	SMU_1694c	-0.1583	4.08644	0.335834	0.471425	0.326588
gene1120	phnA	SMU_1180	-0.127291	4.37573	0.440844	0.573353	0.241578
gene1287	SMU_1363c	SMU_1363c	0.184884	5.95557	0.530072	0.659102	0.181047
gene1721	SMU_1818c	SMU_1818c	-1.17704	3.88022	2.83048e-09	3.8221e-08	7.4177
gene959	SMU_1009	SMU_1009	-0.482292	4.75839	0.0025557	0.00973877	2.0115
gene378	SMU_373	SMU_373	0.0922614	2.34154	0.650073	0.763434	0.117229
gene1564	SMU_1671c	SMU_1671c	-0.312188	4.42185	0.106271	0.199642	0.699747
gene1527	SMU_1633c	SMU_1633c	-0.481061	4.87165	0.00101489	0.00444872	2.35176
gene296	SMU_286	SMU_286	-0.373941	7.87491	0.00782001	0.0241688	1.61675
gene1125	glmS	SMU_1187	-0.539714	8.99236	0.0188954	0.0502213	1.29911
gene1267	SMU_1341c	SMU_1341c	-0.048364	8.02902	0.741229	0.829451	0.0812091
gene345	SMU_341	SMU_341	-0.289556	5.87992	0.0339015	0.081396	1.0894
gene161	SMU_156	SMU_156	-0.62818	5.73455	8.72826e-06	6.72845e-05	4.17209
gene671	SMU_689	SMU_689	-0.252037	7.88915	0.135389	0.241278	0.617482
gene1617	SMU_1730c	SMU_1730c	-0.429816	5.11222	0.00462365	0.0155826	1.80736
gene9	SMU_12	SMU_12	-0.116922	6.24062	0.413068	0.548939	0.260476
gene742	SMU_773c	SMU_773c	-0.233585	6.84056	0.0737462	0.148824	0.827327
gene2023	SMU_2149c	SMU_2149c	-0.485368	5.56994	0.000384149	0.00197675	2.70405
gene1119	SMU_1179c	SMU_1179c	-0.246659	5.72543	0.0977488	0.186772	0.728689
gene1719	SMU_1816c	SMU_1816c	-0.125955	0.568923	0.655917	0.768164	0.114546
gene2022	SMU_2148c	SMU_2148c	-0.423506	5.49746	0.00207826	0.00824746	2.08368
gene43	acpP	SMU_27	-0.493564	5.46303	0.00330071	0.0120091	1.92049
gene682	SMU_701c	SMU_701c	-0.567287	3.63884	0.000939075	0.00418013	2.37881
gene543	ftsZ	SMU_552	-0.506615	8.75823	0.00161679	0.00665231	2.17703
gene448	proB	SMU_449	-0.327082	5.33367	0.219123	0.346328	0.460512
gene1525	SMU_1631	SMU_1631	-0.24563	3.44488	0.136302	0.242476	0.615331
gene1723	SMU_1820c	SMU_1820c	-0.507849	7.6251	0.00108358	0.00469863	2.32803
gene821	pyrR	SMU_856	-0.35417	4.13676	0.194751	0.315745	0.500664
gene1672	SMU_1776c	SMU_1776c	0.374019	2.65358	0.0922408	0.178108	0.749317
gene642	SMU_659	SMU_659	-0.203144	2.16226	0.421709	0.557842	0.253488
gene657	ptsH	SMU_674	-0.00562376	8.03634	0.983424	0.991804	0.00357421
gene63	SMU_47	SMU_47	-0.328516	3.84976	0.0710507	0.14469	0.839561
gene468	SMU_471	SMU_471	-0.00358218	5.50627	0.98126	0.990294	0.00423592
gene1063	SMU_1121c	SMU_1121c	-0.493276	8.06148	0.00238777	0.00920386	2.03603
gene1422	covR	SMU_1517	-0.422839	6.24155	0.004849	0.0162603	1.78887
gene175	SMU_170	SMU_170	-0.797351	8.29093	1.23158e-05	9.0767e-05	4.04207
gene1949	SMU_2065	SMU_2065	-0.402426	5.82059	0.00373091	0.0131695	1.88043
gene607	SMU_624	SMU_624	-0.150902	5.42783	0.334691	0.471227	0.32677
gene83	thrC	SMU_70	-0.590544	6.38629	0.000546994	0.00267124	2.57329
gene1269	SMU_1343c	SMU_1343c	-0.240041	7.42307	0.170494	0.288992	0.539114
gene870	SMU_913	SMU_913	-0.986447	8.42167	4.46374e-06	3.66573e-05	4.43584
gene481	SMU_486	SMU_486	-0.0411846	4.42902	0.827073	0.891959	0.0496552
gene1629	SMU_1742c	SMU_1742c	-0.36164	8.81054	0.0687218	0.140946	0.850947
gene982	SMU_1034c	SMU_1034c	0.336546	4.72782	0.0429553	0.0972184	1.01225
gene1727	SMU_1824c	SMU_1824c	-0.510904	6.98556	0.00010361	0.000633627	3.19817
gene1184	SMU_1250c	SMU_1250c	0.0561829	3.85458	0.786266	0.859297	0.0658566
gene1297	SMU_1375c	SMU_1375c	-0.0632303	3.86181	0.74541	0.832278	0.0797317
gene1759	rs6	SMU_1860	-0.771122	7.71501	7.19279e-06	5.65503e-05	4.24757
gene1636	SMU_t41	SMU_t41	0.107614	3.97247	0.751853	0.836286	0.0776451
gene207	SMU_t31	SMU_t31	-0.476113	2.37932	0.171657	0.29023	0.537257
gene877	SMU_922	SMU_922	-0.198824	6.89302	0.364213	0.498841	0.302038
gene554	SMU_564	SMU_564	-0.463077	4.93839	0.109369	0.203373	0.691706
gene336	SMU_332	SMU_332	-0.57148	6.12338	0.000679491	0.00320924	2.4936
gene455	SMU_457	SMU_457	-0.533909	3.92303	0.0353657	0.0844079	1.07362
gene1789	SMU_1898	SMU_1898	-0.0409492	2.09877	0.889094	0.931233	0.0309416
gene1207	hisC	SMU_1273	-0.82045	4.81634	0.00031539	0.00167238	2.77667
gene558	SMU_568	SMU_568	-0.462259	6.39816	0.000847761	0.00388541	2.41056
gene1468	malF	SMU_1569	-0.165158	5.65198	0.609366	0.728921	0.13732
gene1932	ptsG	SMU_2047	-0.592346	8.57625	0.000389957	0.00200152	2.69864
gene631	prtM	SMU_648	-0.297969	7.34602	0.0594546	0.126853	0.896698
gene1104	SMU_1164c	SMU_1164c	-0.0967131	4.32168	0.546889	0.674228	0.171193
[truncated: 420 more rows]

## Sheet: Normalized Expression (CPM)
Normalized Expression (CPM) from RNA-seq.
[truncated: 2,043 more rows]

## Sheet: Reads from RNA-sequencing
Mapping statistics from RNA-seq.		Reads from RNA-sequencing and alignment via BWA-MEM algorithm.
[truncated: 13 more rows]
